# Supplementary material for: Operationalising Factors That Explain the Emergence of Infectious Diseases: A Case Study of the Human Campylobacteriosis Epidemic
Source: PLoS One. 2013 Nov 21;8(11):e79331. doi: 10.1371/journal.pone.0079331 (PMC3836786; doi:10.1371/journal.pone.0079331)
Supplement: Table S1 — Molecular typing data and analysis (clinical, animal/food, attribution scores, genetic distance, common sequence types by host). (XLSX) [file pone.0079331.s001.xlsx]

## Sheet: Clinical-STs
2001	2005-2007	2010-2012
5	5	5
5	5	5
5	5	5
5	5	5
5	5	5
5	5	5
19	5	5
19	5	5
19	5	5
19	5	5
21	5	5
21	5	5
21	5	5
21	5	5
21	11	5
21	11	5
21	19	5
21	19	5
21	19	5
21	19	5
21	19	5
21	19	5
21	19	5
21	19	5
21	19	5
21	19	5
21	19	5
21	19	5
21	19	5
21	19	5
21	19	5
21	19	5
22	19	5
22	19	5
22	19	5
25	19	5
42	19	5
42	19	5
42	19	5
45	19	5
45	19	5
45	19	19
45	19	19
45	19	19
45	19	19
45	19	19
45	19	19
45	19	19
45	19	19
45	19	19
45	19	19
45	19	19
45	21	19
45	21	19
45	21	19
48	21	19
48	21	19
48	21	19
48	21	19
49	21	19
49	21	19
50	21	19
50	21	19
50	21	19
50	21	19
50	21	19
50	21	19
51	21	19
53	21	19
53	21	19
53	21	19
53	21	19
53	21	19
61	21	19
61	21	19
61	21	19
61	21	21
61	21	21
61	21	21
97	21	21
104	21	21
104	21	21
104	21	21
132	21	21
137	21	21
137	21	21
137	21	21
137	21	21
205	21	21
205	21	21
205	21	21
205	21	21
206	21	21
206	21	21
206	21	21
257	21	21
257	21	21
257	21	21
257	21	21
257	21	21
257	21	21
257	21	21
257	21	21
257	21	21
262	21	21
262	21	21
262	21	21
270	21	21
273	21	21
273	21	21
273	21	21
316	21	21
324	21	21
324	21	21
350	21	21
354	21	21
354	21	21
400	21	21
403	21	21
447	21	21
447	21	21
450	21	21
475	21	21
574	21	21
574	21	21
581	21	21
583	21	21
584	21	21
584	21	21
584	21	21
584	21	21
584	21	21
854	21	21
883	21	21
883	21	21
962	21	21
978	21	21
978	21	21
978	21	21
993	21	21
997	21	21
1016	21	21
1257	21	21
1367	21	21
1510	21	21
1578	21	21
1673	21	21
1774	21	21
2072	21	21
2233	21	21
2233	21	21
2236	21	21
2237	21	21
2238	21	21
2239	21	21
2240	21	21
2241	21	21
2242	21	21
2243	21	21
2244	21	21
2245	21	21
2246	21	21
2247	21	21
2248	21	21
2249	21	21
2249	21	21
2250	21	21
2250	21	21
2250	21	21
2252	21	21
2252	21	21
2260	21	21
	21	21
	21	21
	21	21
	21	21
	21	21
	21	21
	21	21
	21	21
	21	21
	21	21
	21	21
	21	21
	21	21
	21	21
	21	21
	21	21
	21	21
	21	21
	21	21
	21	21
	21	21
	21	21
	21	21
	21	21
	21	21
	21	21
	21	21
	21	21
	21	21
	21	21
	21	21
	21	21
	21	21
	21	21
	21	21
	21	21
	21	21
	21	21
	21	21
	21	21
	21	21
	22	21
	22	21
	22	21
	22	21
	22	21
	22	21
	22	21
	22	21
	22	21
	22	21
	22	21
	22	21
	25	21
	25	21
	25	21
	25	21
	25	21
	25	21
	38	21
	38	21
	38	21
	38	21
	38	21
	38	21
	42	21
	42	21
	42	21
	42	21
	42	21
	42	21
	42	21
	42	22
	42	22
	42	22
	42	22
	42	22
	42	22
	42	22
	42	22
	42	22
	42	22
	42	22
	42	22
	42	22
	42	22
	42	22
	44	22
	44	22
	44	22
	44	22
	45	22
	45	38
	45	38
	45	38
	45	38
	45	38
	45	38
	45	41
	45	42
	45	42
	45	42
	45	42
	45	42
	45	42
	45	42
	45	42
	45	42
	45	42
	45	42
	45	42
	45	42
	45	42
	45	42
	45	42
	45	42
	45	42
	45	42
	45	42
	45	42
	45	42
	45	42
	45	42
	45	42
	45	42
	45	42
	45	42
	45	42
	45	42
	45	42
	45	44
	45	44
	45	45
	45	45
	45	45
	45	45
	45	45
	45	45
	45	45
	45	45
	45	45
	45	45
	45	45
	45	45
	45	45
	45	45
	45	45
	45	45
	45	45
	45	45
	45	45
	45	45
	45	45
	45	45
	45	45
	45	45
	45	45
	45	45
	45	45
	45	45
	45	45
	45	45
	45	45
	45	45
	45	45
	45	45
	45	45
	45	45
	45	45
	45	45
	45	45
	45	45
	45	45
	45	45
	45	45
	45	45
	45	45
	45	45
	45	45
	45	45
	45	45
	45	45
	45	45
	45	45
	45	45
	45	45
	46	45
	46	45
	46	45
	47	45
	48	45
	48	45
	48	45
	48	45
	48	45
	48	45
	48	45
	48	45
	48	45
	48	45
	48	45
	48	45
	48	45
	48	45
	48	45
	48	45
	48	46
	48	47
	48	48
	48	48
	48	48
	48	48
	48	48
	48	48
	48	48
	48	48
	48	48
	48	48
	48	48
	48	48
	48	48
	48	48
	48	48
	48	48
	48	48
	48	48
	48	48
	48	48
	48	48
	48	48
	48	48
	48	48
	48	48
	48	48
	48	48
	48	48
	48	48
	48	48
	48	48
	48	48
	48	48
	48	48
	48	48
	48	48
	48	48
	48	48
	48	48
	48	48
	48	48
	48	48
	48	48
	48	48
	48	48
	48	48
	48	48
	48	48
	48	48
	48	48
	48	48
	48	48
	48	48
	48	48
	48	48
	48	48
	48	48
	48	48
	48	48
	48	48
	48	48
	48	48
	48	48
	48	48
	48	48
	48	48
	48	48
	48	48
	48	48
	48	48
	48	48
	48	48
	48	48
	49	48
	49	49
	49	49
	50	49
	50	49
	50	50
	50	50
	50	50
	50	50
	50	50
	50	50
	50	50
	50	50
	50	50
	50	50
	50	50
	50	50
	50	50
	50	50
	50	50
	50	50
	50	50
	50	50
	50	50
	50	50
	50	50
	50	50
	50	50
	50	50
	50	50
	50	50
	50	50
	50	50
	50	50
	50	50
	50	50
	50	50
	50	50
	50	50
	50	50
	50	50
	50	50
	50	50
	50	50
	50	50
	51	50
	51	50
	51	50
	51	50
	51	50
	51	50
	51	50
	51	50
	51	50
	51	50
	51	50
	51	50
	51	50
	51	50
	51	50
	51	50
	51	50
	51	50
	51	50
	51	50
	51	50
	51	50
	51	50
	51	50
	51	50
	51	50
	51	50
	51	50
	51	50
	51	50
	51	50
	51	50
	51	50
	51	50
	51	51
	51	51
	51	51
	51	51
	51	51
	51	51
	51	51
	51	51
	51	51
	51	51
	51	51
	51	51
	51	51
	51	51
	51	51
	51	51
	51	51
	51	51
	51	51
	51	51
	51	51
	51	51
	51	51
	52	51
	52	51
	52	51
	52	51
	52	51
	52	51
	52	51
	52	51
	52	51
	53	51
	53	51
	53	51
	53	51
	53	51
	53	51
	53	51
	53	51
	53	51
	53	51
	53	51
	53	52
	53	52
	53	52
	53	52
	53	52
	53	52
	53	52
	53	52
	53	52
	53	52
	53	52
	53	52
	53	53
	53	53
	53	53
	53	53
	53	53
	53	53
	53	53
	53	53
	53	53
	53	53
	53	53
	53	53
	53	53
	53	53
	53	53
	53	53
	53	53
	53	53
	53	53
	53	53
	53	53
	53	53
	55	53
	61	53
	61	53
	61	53
	61	53
	61	53
	61	53
	61	53
	61	53
	61	53
	61	53
	61	53
	61	53
	61	53
	61	53
	61	53
	61	53
	61	53
	61	53
	61	55
	61	55
	61	61
	61	61
	61	61
	61	61
	61	61
	61	61
	61	61
	61	61
	61	61
	66	61
	66	61
	66	61
	81	61
	82	61
	82	61
	104	61
	104	61
	104	61
	104	61
	104	61
	104	61
	104	61
	122	61
	122	61
	122	61
	122	61
	122	61
	122	61
	122	61
	122	122
	122	122
	122	122
	122	122
	122	122
	122	122
	122	132
	122	132
	131	132
	137	137
	137	137
	137	137
	137	137
	137	137
	137	137
	137	137
	137	137
	137	137
	137	137
	137	141
	137	161
	137	206
	137	206
	137	206
	137	206
	137	206
	137	206
	137	233
	137	233
	137	233
	137	233
	137	257
	137	257
	137	257
	137	257
	137	257
	137	257
	141	257
	141	257
	161	257
	205	257
	206	257
	206	257
	206	257
	206	257
	206	257
	206	257
	206	257
	206	257
	206	257
	206	257
	206	257
	206	257
	206	257
	220	257
	220	257
	220	257
	227	257
	227	257
	227	257
	227	257
	230	257
	233	257
	233	257
	256	257
	257	257
	257	257
	257	257
	257	257
	257	257
	257	257
	257	257
	257	257
	257	257
	257	257
	257	257
	257	257
	257	257
	257	257
	257	257
	257	257
	257	257
	257	257
	257	257
	257	257
	257	257
	257	257
	257	257
	257	257
	257	257
	257	257
	257	257
	257	257
	257	257
	257	257
	257	257
	257	257
	257	257
	257	257
	257	257
	257	257
	257	257
	257	262
	257	262
	257	262
	257	262
	257	262
	257	262
	257	262
	257	266
	257	266
	257	267
	257	267
	257	267
	257	267
	257	267
	257	267
	257	267
	257	267
	257	267
	257	267
	257	267
	257	270
	257	270
	257	273
	257	273
	257	273
	257	273
	257	273
	257	273
	257	273
	257	273
	257	273
	257	273
	257	305
	257	305
	257	305
	257	311
	257	320
	257	324
	257	324
	257	324
	257	324
	257	324
	257	324
	257	324
	257	324
	257	324
	257	334
	257	334
	257	334
	257	353
	257	353
	257	353
	257	354
	257	354
	257	354
	257	354
	257	354
	257	354
	257	354
	257	354
	257	354
	257	354
	257	354
	257	354
	257	354
	257	354
	257	354
	257	354
	257	354
	257	354
	257	356
	257	367
	257	372
	257	400
	257	400
	257	403
	257	403
	257	403
	257	403
	257	403
	257	403
	257	403
	257	418
	257	429
	257	436
	257	441
	262	441
	262	441
	262	441
	262	441
	262	446
	262	447
	262	447
	262	464
	262	464
	262	464
	262	464
	262	464
	262	464
	262	464
	262	464
	262	464
	262	464
	262	464
	262	464
	262	464
	266	464
	266	464
	267	464
	267	464
	267	464
	267	464
	267	464
	267	464
	267	464
	267	464
	267	464
	267	475
	267	475
	267	508
	270	508
	270	508
	270	508
	270	520
	270	520
	273	534
	273	534
	273	535
	273	538
	273	538
	273	538
	273	538
	273	572
	273	572
	273	572
	273	572
	273	572
	273	572
	290	572
	305	572
	305	572
	305	572
	312	572
	324	572
	324	572
	334	572
	334	574
	334	574
	350	574
	350	574
	353	574
	353	574
	353	574
	353	574
	353	574
	353	574
	354	574
	354	574
	354	574
	354	574
	354	581
	354	581
	354	581
	354	581
	354	581
	354	581
	354	583
	354	583
	354	583
	354	583
	354	583
	354	583
	354	583
	354	583
	354	583
	354	583
	354	583
	354	585
	354	586
	354	586
	354	607
	354	607
	354	607
	354	607
	354	607
	354	613
	354	615
	354	640
	354	670
	354	677
	354	677
	354	677
	354	677
	354	689
	354	738
	356	768
	356	794
	356	814
	383	824
	400	824
	400	824
	400	825
	400	825
	400	825
	400	825
	400	825
	403	825
	403	825
	403	825
	418	825
	418	825
	436	825
	436	825
	436	825
	436	825
	441	825
	441	825
	441	827
	441	827
	443	827
	443	827
	443	827
	443	827
	446	827
	447	827
	447	827
	447	827
	448	827
	460	827
	460	827
	460	827
	464	827
	464	827
	464	827
	464	827
	464	827
	464	827
	464	827
	464	827
	464	827
	464	827
	464	827
	466	827
	474	827
	475	827
	475	827
	475	827
	475	827
	475	827
	475	828
	475	829
	475	829
	475	835
	475	844
	475	854
	475	854
	475	854
	475	855
	475	855
	475	861
	475	861
	475	872
	492	872
	512	879
	528	881
	530	881
	538	881
	538	881
	572	883
	572	883
	572	883
	572	883
	572	883
	572	883
	572	883
	572	883
	572	883
	572	883
	572	883
	572	887
	572	890
	572	933
	572	945
	572	945
	572	945
	572	951
	572	969
	572	969
	572	985
	572	990
	572	990
	572	990
	572	990
	572	990
	573	990
	573	990
	573	990
	573	990
	573	990
	573	990
	573	990
	574	990
	574	991
	574	997
	574	1009
	574	1040
	574	1044
	574	1044
	574	1044
	574	1044
	574	1044
	574	1044
	574	1044
	574	1044
	574	1044
	574	1044
	574	1044
	574	1044
	574	1044
	574	1044
	574	1044
	574	1071
	574	1173
	574	1173
	574	1173
	574	1191
	574	1365
	574	1398
	574	1460
	574	1519
	574	1519
	574	1540
	574	1541
	574	1614
	574	1628
	574	1628
	574	1701
	574	1709
	581	1759
	581	1769
	581	1774
	583	1818
	583	1919
	583	1962
	583	2030
	583	2030
	583	2030
	583	2030
	583	2030
	583	2030
	583	2030
	583	2030
	586	2030
	595	2030
	606	2030
	607	2030
	607	2030
	607	2030
	658	2030
	658	2033
	658	2033
	658	2033
	658	2033
	661	2036
	661	2036
	661	2036
	661	2079
	661	2091
	677	2106
	677	2109
	677	2123
	677	2130
	677	2135
	677	2135
	677	2135
	760	2135
	760	2135
	760	2135
	763	2149
	768	2149
	775	2153
	775	2178
	806	2178
	814	2178
	814	2197
	814	2197
	814	2219
	822	2254
	824	2273
	824	2274
	824	2274
	824	2274
	824	2274
	824	2274
	825	2288
	825	2289
	825	2314
	825	2314
	825	2364
	825	2689
	825	2689
	825	2774
	825	2796
	825	2807
	825	2854
	825	2895
	827	2976
	827	3016
	827	3094
	827	3115
	827	3155
	827	3155
	827	3276
	827	3335
	827	3335
	827	3335
	827	3520
	827	3574
	827	3895
	827	3895
	827	3925
	827	4028
	827	4243
	827	4307
	827	4373
	827	4425
	827	4431
	827	4701
	827	4799
	827	4811
	827	4811
	827	4852
	827	4852
	827	4956
	827	5002
	827	5018
	827	5114
	827	5119
	827	5136
	827	5136
	827	5136
	827	5136
	827	5136
	828	5136
	830	5136
	832	5136
	835	5136
	835	5136
	855	5136
	861	5136
	861	5136
	875	5136
	879	5136
	881	5136
	883	5136
	883	5136
	883	5136
	883	5136
	883	5136
	883	5136
	883	5136
	904	5136
	918	5136
	918	5136
	962	5136
	962	5136
	962	5136
	969	5136
	969	5136
	978	5136
	988	5136
	991	5136
	991	5136
	1003	5136
	1033	5136
	1033	5136
	1035	5141
	1038	5243
	1042	5244
	1073	5244
	1079	5311
	1079	5313
	1080	5318
	1080	5319
	1096	5320
	1243	5321
	1276	5321
	1319	5322
	1326	5323
	1363	5324
	1365	5325
	1376	5326
	1380	5326
	1395	5327
	1405	5328
	1409	5329
	1510	5330
	1540	5331
	1614	5332
	1614	5333
	1696	5334
	1703	5335
	1707	5336
	1707	5337
	1707	5338
	1709	5339
	1728	5340
	1751	5341
	1769	5342
	1773	5343
	1774	5344
	1811	5345
	1837	5346
	1923	5347
	1932	5348
	1943	5348
	1947	5349
	1949	5358
	1961	5359
	1967	5360
	2030	5361
	2030	5362
	2030	5363
	2030	5364
	2030	5365
	2030	5366
	2030	5367
	2030	5368
	2030	5444
	2030	5445
	2030	5794
	2030
	2030
	2030
	2030
	2030
	2030
	2030
	2030
	2030
	2033
	2033
	2033
	2033
	2033
	2037
	2039
	2040
	2041
	2053
	2054
	2059
	2065
	2065
	2065
	2068
	2069
	2069
	2069
	2071
	2072
	2073
	2081
	2082
	2083
	2086
	2086
	2091
	2092
	2093
	2104
	2104
	2105
	2107
	2112
	2122
	2124
	2125
	2126
	2127
	2129
	2130
	2130
	2130
	2131
	2133
	2134
	2135
	2136
	2136
	2136
	2136
	2137
	2152
	2152
	2152
	2156
	2156
	2156
	2156
	2166
	2171
	2175
	2178
	2180
	2181
	2186
	2190
	2191
	2192
	2192
	2199
	2231
	2274
	2276
	2276
	2289
	2298
	2305
	2306
	2307
	2308
	2311
	2313
	2314
	2314
	2325
	2326
	2328
	2331
	2331
	2331
	2496
	2641
	2781
	2783
	2785
	2802
	2813
	2819
	2826
	2844
	2851
	2905
	3030
	3126
	3128
	3140
	3144
	3149
	3152
	3155
	3158
	3170
	3174
	3546
	3738
	3750
	3750
	3751
	3751
	3752
	3753
	3754
	3755
	3756
	3757
	3758
	3759
	3760
	3761
	3762
	3763
	3764
	3765
	3766
	3767
	3768
	3769
	3770
	3771
	3772
	3773
	3775
	3776
	3777
	3778
	3779
	3780
	3781
	3782

## Sheet: Animal-Food Host-STs
CHICKEN				CATTLE			SHEEP			WILD BIRDS		PIGS
2001	2005-2007	2010-2012		2005-2007	2010-2012		2005-2007	2010-2012		2005-2007		2005-2007
5	5	5		19	19		19	19		11		19
5	11	5		19	19		19	19		11		58
5	11	5		19	19		19	19		19		825
5	19	5		19	19		19	19		19		854
5	19	5		19	19		19	19		19		854
5	21	5		19	19		19	19		22		854
21	21	5		19	19		19	19		45		854
21	21	5		19	19		21	19		45		854
21	21	5		19	19		21	19		45		854
21	21	11		19	19		21	19		45		890
21	25	17		19	19		21	19		45		899
21	25	19		19	19		21	19		45		1055
21	25	19		19	19		38	19		45		1055
21	25	19		19	19		42	21		45		1058
21	42	19		19	19		42	21		45		1058
21	42	19		19	19		42	21		45		1096
22	42	19		19	19		42	21		45		1096
25	42	19		19	21		42	21		45		1450
25	42	19		19	21		42	21		45		1450
25	42	21		19	21		45	21		45		1549
25	42	21		19	21		45	21		45		1549
25	45	21		21	21		45	21		45		1549
45	45	21		21	21		48	21		45		1556
48	45	21		21	21		48	21		48		1617
50	45	21		21	21		48	21		50		1624
52	45	21		21	21		48	21		53		1624
53	45	21		21	21		48	21		61		1624
53	45	21		21	42		48	21		206		1624
53	45	21		21	42		50	21		220		1834
53	45	21		21	42		52	21		220		2220
104	45	21		21	42		52	38		220		2508
104	45	21		21	42		52	42		220		2658
206	45	21		21	42		53	42		220		2695
257	45	21		21	42		53	42		220		2696
257	45	21		21	42		61	42		220		2696
257	45	21		21	42		61	42		220		2697
257	45	21		21	42		61	42		220		2718
257	45	21		21	42		61	42		220		3113
257	45	21		21	42		61	42		220		3125
257	45	21		21	42		61	42		220		3176
257	45	21		21	42		61	48		220
257	45	22		21	42		61	48		220
316	45	42		38	42		61	48		220
324	45	42		38	42		61	48		220
324	48	42		38	42		61	48		220
324	48	42		38	42		61	50		220
324	48	42		38	42		61	52		220
354	48	45		38	42		61	52		220
354	48	45		38	42		61	52		220
354	48	45		38	42		61	52		220
354	48	45		38	42		61	53		220
400	51	45		38	42		61	53		220
447	51	45		38	42		61	53		220
464	51	45		38	42		61	53		220
538	51	45		38	42		61	53		220
574	51	45		38	42		104	53		220
584	51	45		38	42		137	53		220
584	51	45		38	42		137	53		220
584	51	45		38	45		206	53		220
584	51	45		38	45		206	53		220
584	51	45		38	48		206	53		220
594	51	45		42	48		257	53		220
594	51	45		42	48		257	53		220
794	51	45		42	48		266	53		220
825	51	45		42	48		266	58		220
845	51	45		42	53		270	61		220
855	51	45		42	53		273	61		220
855	51	45		42	55		273	61		220
880	51	45		42	58		273	61		220
1089	51	45		42	58		273	61		220
1618	51	45		42	58		273	61		220
1673	52	45		42	58		273	61		220
1717	52	45		42	58		273	61		220
2227	52	45		42	58		273	61		220
2233	53	48		42	58		273	61		220
2234	53	48		42	58		417	61		257
2235	53	48		42	58		422	61		262
2236	53	48		42	58		436	61		262
2259	61	48		42	58		436	61		262
2260	61	48		42	61		516	61		270
2260	61	48		42	61		711	61		447
2261	61	48		42	61		825	61		447
2262	104	48		42	61		825	61		447
2263	132	48		42	61		825	61		447
	137	48		42	61		825	61		637
	137	48		42	61		825	61		637
	137	48		42	61		825	61		637
	137	48		42	61		825	61		637
	230	48		42	61		825	137		637
	230	48		42	61		825	206		637
	230	48		42	61		825	206		637
	257	50		42	61		825	206		637
	257	50		42	61		825	206		637
	257	50		42	61		825	206		637
	257	50		42	61		825	206		637
	257	50		42	61		825	206		637
	257	50		42	61		825	206		637
	257	50		45	61		825	206		637
	257	50		45	61		825	206		637
	257	50		45	61		825	227		677
	257	50		48	61		825	257		693
	257	50		48	61		827	262		696
	257	50		48	61		827	262		789
	257	50		48	61		827	262		793
	257	50		48	61		827	262		799
	257	50		48	61		827	262		808
	257	50		48	61		827	262		825
	257	50		48	61		827	262		827
	257	51		48	61		827	262		945
	257	51		48	61		827	262		991
	257	51		48	206		827	270		1003
	257	51		48	206		827	270		1003
	257	51		48	206		827	270		1027
	257	51		48	227		827	270		1027
	257	51		48	257		827	270		1030
	257	51		48	257		827	270		1032
	257	51		48	262		827	270		1033
	257	51		48	262		827	270		1223
	257	51		48	262		827	270		1223
	257	51		48	262		827	273		1243
	257	51		48	270		827	273		1268
	257	51		48	270		827	273		1268
	257	51		48	270		827	273		1268
	257	51		48	270		854	273		1268
	257	51		48	270		962	273		1276
	257	51		48	270		962	447		1316
	257	51		48	270		962	583		1330
	267	51		50	270		962	825		1330
	273	51		50	270		962	825		1341
	334	51		52	270		962	825		1341
	334	51		52	270		962	827		1341
	334	51		53	356		962	827		1341
	334	51		53	436		962	827		1341
	334	51		53	520		962	827		1382
	334	51		53	520		1173	827		1486
	334	51		55	583		1269	827		1954
	353	51		55	825		1483	827		1970
	353	51		55	825		1614	827		2016
	354	52		55	825		1614	827		2016
	354	52		55	825		2149	827		2111
	354	52		55	827		2149	827		2162
	354	53		55	827		2208	827		2209
	354	53		55	827		2215	827		2209
	354	53		58	827		2652	827		2209
	354	53		58	827		2661	827		2209
	354	53		58	827		2666	827		2209
	354	53		58	827		2670	827		2209
	354	53		58	827			827		2209
	400	53		58	827			827		2210
	400	53		58	827			827		2216
	447	53		58	933			827		2218
	464	53		58	1089			827		2221
	538	53		58	1326			827		2222
	573	53		58	1614			827		2222
	573	53		58	2149			827		2222
	573	53		58	2149			827		2321
	573	61		58	2161			827		2654
	573	61		58	5357			827		2654
	573	61		58				827		2655
	573	61		61				827		2657
	573	61		61				827		2672
	573	61		61				827		2675
	573	95		61				827		2678
	574	122		61				827		2678
	574	132		61				827		2678
	574	137		61				827		2679
	574	257		61				827		2680
	574	257		61				827		2686
	574	257		61				827		2688
	574	257		61				827		3106
	574	257		61				827		3107
	574	257		61				827		3109
	574	257		61				855		3110
	574	257		61				872		3110
	574	257		61				872		3111
	574	257		61				872		3112
	574	257		61				890		3122
	574	262		61				890		3123
	574	267		61				890		3124
	574	267		61				890		3178
	574	267		61				890		3179
	574	267		61				962		3180
	574	267		61				962		3181
	574	267		61				1614		3182
	574	267		61				1614		3183
	574	334		61				1680		3184
	583	334		61				1680		3185
	594	334		61				1681		3187
	606	353		61				1681
	607	353		61				2149
	658	353		61				2149
	692	354		61				3573
	814	354		61				3573
	814	354		61				5314
	814	354		61				5350
	814	447		61				5351
	814	464		61
	814	464		61
	814	464		61
	814	464		61
	814	464		61
	814	464		61
	825	464		61
	825	464		61
	825	464		61
	825	464		61
	825	464		61
	825	464		61
	825	464		61
	825	464		61
	827	464		61
	827	464		61
	827	538		61
	828	538		61
	828	573		61
	828	573		61
	828	573		61
	830	573		61
	837	573		61
	837	573		61
	863	574		61
	867	574		81
	867	574		81
	867	574		93
	867	574		93
	898	581		190
	945	581		205
	962	583		206
	962	583		206
	995	583		257
	1003	583		257
	1009	583		257
	1018	583		257
	1055	607		257
	1079	814		257
	1079	825		257
	1090	825		257
	1405	827		257
	1526	827		262
	1600	827		262
	1614	827		262
	1614	827		262
	1614	827		262
	1614	827		262
	1614	828		266
	1614	828		270
	1614	828		270
	1614	828		270
	1614	828		270
	1614	831		270
	1614	854		270
	1681	945		270
	1717	945		270
	1761	945		334
	1911	945		432
	1911	945		436
	1957	945		436
	2022	945		436
	2030	990		436
	2030	990		436
	2030	990		492
	2030	992		505
	2030	992		518
	2030	992		574
	2030	1044		658
	2030	1044		705
	2030	1044		806
	2030	1044		825
	2030	1044		827
	2030	1044		827
	2030	1044		827
	2163	1090		827
	2195	1177		827
	2195	1269		827
	2195	1445		827
	2211	1531		827
	2213	1541		827
	2219	1563		827
	2219	1614		827
	2253	1614		827
	2254	1911		827
	2255	1911		827
	2256	2030		827
	2257	2030		827
	2258	2106		827
	2273	2135		872
	2649	2135		872
	2653	2135		962
	2659	2135		962
	2663	2135		1332
	2667	2195		1509
	2681	2195		1524
	2682	2197		1578
	2684	2197		2187
	2685	2208		2187
	2687	2258		2217
	2689	2273		2217
	2690	2274		2217
	2691	2274		2217
	2692	2274		2217
	2694	2274		2217
	3186	2314		2217
		2324		2217
		2680		2217
		2793		2217
		3895		2217
		3895		2217
		3895		2217
		4243		2217
		4243		2217
		4243		2217
		4243		2217
		4243		2217
		4422		2217
		4422		2217
		5136		2217
		5136		2217
		5136		2217
		5136		2217
		5136		2250
		5136		2552
		5136		2651
		5136		2656
		5136		2660
		5136		2662
		5136		2664
		5136		2665
		5136		2669
		5136		2671
		5136		2671
		5136		2671
		5136		2671
		5136		2673
		5136		2674
		5136		2676
		5136		2677
		5244		2683
		5244		2760
		5312		2760
		5315		2760
		5315		2761
		5315		2766
		5317		2768
		5317		2769
		5317		2770
		5317		2771
		5352		2772
		5353		2773
		5354		2774
		5369		2774
		5370		2775
		5442		2776
		5443		2777
		5717		2778
				3098
				3098
				3098
				3098
				3098
				3110
				3177

## Sheet: Source Attribution Scores
CLINICAL 2001							CLINICAL 2005-07							CLINICAL 2010-12
Sequence Type	Cattle	Sheep	Wbird	Pig	Chicken		Sequence Type	Cattle	Sheep	Wbird	Pig	Chicken		Sequence Type	Cattle	Sheep	Wbird	Pig	Chicken
5	0	0	0	0	1		5	0	0	0	0	1		5	0	0	0	0	1
5	0	0	0	0	1		5	0	0	0	0	1		5	0	0	0	0	1
5	0	0	0	0	1		5	0	0	0	0	1		5	0	0	0	0	1
5	0	0	0	0	1		5	0	0	0	0	0.999		5	0	0	0	0	1
5	0	0	0	0	1		5	0	0	0	0	0.999		5	0.001	0	0	0	0.999
5	0	0	0	0	1		5	0.001	0	0	0	0.999		5	0	0	0	0	1
19	0.58	0.164	0	0	0.256		5	0	0	0	0	0.999		5	0.001	0	0	0	0.999
19	0.572	0.17	0	0	0.258		5	0.001	0	0	0	0.999		5	0.001	0	0	0	0.999
19	0.569	0.175	0	0	0.256		5	0.001	0	0	0	0.999		5	0	0	0	0	1
19	0.569	0.17	0	0	0.261		5	0.001	0	0	0	0.998		5	0.001	0	0	0	0.999
21	0.507	0.142	0	0	0.351		5	0	0	0	0	1		5	0	0	0	0	1
21	0.492	0.148	0	0	0.36		5	0.002	0.001	0	0	0.998		5	0	0	0	0	1
21	0.493	0.141	0	0	0.366		5	0	0	0	0	0.999		5	0.001	0	0	0	0.999
21	0.493	0.141	0	0	0.365		5	0.001	0	0	0	0.998		5	0	0	0	0	1
21	0.508	0.138	0	0	0.353		11	0	0	0.228	0	0.772		5	0	0	0	0	1
21	0.501	0.143	0	0	0.356		11	0	0	0.239	0	0.761		5	0	0	0	0	1
21	0.498	0.137	0	0	0.365		19	0.773	0.227	0	0	0		5	0	0	0	0	1
21	0.498	0.145	0	0	0.356		19	0.772	0.228	0	0	0		5	0	0	0	0	1
21	0.508	0.143	0	0	0.349		19	0.765	0.235	0	0	0		5	0.001	0	0	0	1
21	0.495	0.144	0	0	0.362		19	0.775	0.225	0	0	0		5	0	0	0	0	1
21	0.502	0.146	0	0	0.352		19	0.771	0.229	0	0	0		5	0	0	0	0	1
21	0.509	0.138	0	0	0.353		19	0.778	0.222	0	0	0		5	0	0	0	0	1
21	0.489	0.148	0	0	0.362		19	0.768	0.232	0	0	0		5	0	0	0	0	1
21	0.498	0.141	0	0	0.361		19	0.769	0.231	0	0	0		5	0	0	0	0	1
21	0.504	0.144	0	0	0.352		19	0.769	0.231	0	0	0		5	0	0	0	0	1
21	0.503	0.14	0	0	0.357		19	0.774	0.226	0	0	0		5	0.001	0	0	0	1
21	0.503	0.139	0	0	0.358		19	0.77	0.23	0	0	0		5	0	0	0	0	1
21	0.503	0.141	0	0	0.355		19	0.765	0.235	0	0	0		5	0	0	0	0	1
21	0.497	0.144	0	0	0.359		19	0.765	0.235	0	0	0		5	0	0	0	0	1
21	0.499	0.142	0	0	0.359		19	0.758	0.242	0	0	0		5	0	0	0	0	1
21	0.508	0.137	0	0	0.355		19	0.769	0.231	0	0	0		5	0	0	0	0	1
21	0.503	0.143	0	0	0.354		19	0.765	0.235	0	0	0		5	0	0	0	0	1
22	0.001	0.001	0.769	0	0.229		19	0.767	0.233	0	0	0		5	0	0	0	0	1
22	0.003	0.001	0.747	0	0.25		19	0.761	0.239	0	0	0		5	0	0	0	0	1
22	0.004	0.001	0.749	0	0.247		19	0.771	0.229	0	0	0		5	0	0	0	0	1
25	0	0	0.04	0	0.961		19	0.768	0.232	0	0	0		5	0.001	0	0	0	0.999
42	0.975	0.024	0	0	0		19	0.762	0.238	0	0	0		5	0	0	0	0	1
42	0.972	0.027	0	0	0		19	0.767	0.233	0	0	0		5	0.001	0	0	0	0.999
42	0.969	0.031	0	0	0		19	0.766	0.234	0	0	0		5	0	0	0	0	1
45	0	0	0.453	0	0.547		19	0.768	0.232	0	0	0		5	0.001	0	0	0	1
45	0	0	0.462	0	0.538		19	0.759	0.241	0	0	0		5	0	0	0	0	1
45	0	0	0.432	0	0.567		19	0.773	0.227	0	0	0		19	0.151	0.799	0	0	0.05
45	0	0	0.458	0	0.542		19	0.766	0.234	0	0	0		19	0.154	0.794	0	0	0.052
45	0	0	0.447	0	0.552		19	0.766	0.234	0	0	0		19	0.144	0.805	0	0	0.051
45	0	0	0.452	0	0.548		19	0.768	0.232	0	0	0		19	0.139	0.806	0	0	0.054
45	0	0	0.454	0	0.546		19	0.764	0.236	0	0	0		19	0.144	0.802	0	0	0.053
45	0	0	0.433	0	0.566		19	0.761	0.239	0	0	0		19	0.145	0.805	0	0	0.051
45	0	0	0.461	0	0.539		19	0.76	0.239	0	0	0		19	0.141	0.806	0	0	0.053
45	0	0	0.472	0	0.527		19	0.767	0.233	0	0	0		19	0.152	0.799	0	0	0.049
45	0	0	0.45	0	0.55		19	0.77	0.23	0	0	0		19	0.153	0.794	0	0	0.053
45	0	0	0.438	0	0.562		19	0.766	0.234	0	0	0		19	0.144	0.806	0	0	0.05
45	0	0	0.445	0	0.555		19	0.765	0.234	0	0	0		19	0.155	0.796	0	0	0.048
45	0	0	0.447	0	0.553		21	0.771	0.229	0	0	0		19	0.154	0.793	0	0	0.054
45	0	0	0.456	0	0.544		21	0.774	0.226	0	0	0		19	0.155	0.794	0	0	0.051
45	0	0	0.436	0	0.564		21	0.772	0.227	0	0	0		19	0.146	0.802	0	0	0.052
48	0.276	0.684	0	0	0.04		21	0.776	0.224	0	0	0		19	0.145	0.803	0	0	0.052
48	0.263	0.697	0	0	0.04		21	0.778	0.222	0	0	0		19	0.147	0.8	0	0	0.053
48	0.268	0.691	0	0	0.041		21	0.771	0.229	0	0	0		19	0.152	0.793	0	0	0.055
48	0.262	0.693	0	0	0.045		21	0.772	0.228	0	0	0		19	0.149	0.798	0	0	0.053
49	0.013	0.004	0.859	0	0.124		21	0.773	0.227	0	0	0		19	0.142	0.806	0	0	0.052
49	0.014	0.004	0.898	0	0.084		21	0.767	0.233	0	0	0		19	0.147	0.8	0	0	0.053
50	0.078	0.028	0.001	0	0.893		21	0.776	0.224	0	0	0		19	0.148	0.801	0	0	0.051
50	0.103	0.028	0.002	0	0.867		21	0.776	0.224	0	0	0		19	0.154	0.795	0	0	0.052
50	0.108	0.036	0.001	0	0.856		21	0.78	0.22	0	0	0		19	0.146	0.801	0	0	0.053
50	0.074	0.03	0.001	0	0.895		21	0.774	0.226	0	0	0		19	0.151	0.798	0	0	0.051
50	0.064	0.022	0.002	0	0.913		21	0.77	0.23	0	0	0		19	0.147	0.8	0	0	0.052
50	0.079	0.027	0.002	0	0.893		21	0.772	0.228	0	0	0		19	0.147	0.806	0	0	0.047
51	0.012	0.015	0.737	0	0.236		21	0.767	0.233	0	0	0		19	0.143	0.803	0	0	0.053
53	0.263	0.073	0	0	0.664		21	0.774	0.226	0	0	0		19	0.151	0.798	0	0	0.051
53	0.276	0.07	0	0	0.654		21	0.769	0.231	0	0	0		19	0.148	0.801	0	0	0.051
53	0.278	0.07	0	0	0.652		21	0.779	0.221	0	0	0		19	0.146	0.801	0	0	0.053
53	0.267	0.074	0	0	0.658		21	0.765	0.235	0	0	0		19	0.153	0.795	0	0	0.052
53	0.268	0.073	0	0	0.658		21	0.767	0.233	0	0	0		19	0.147	0.802	0	0	0.051
61	0.854	0.146	0	0	0		21	0.777	0.223	0	0	0		19	0.149	0.798	0	0	0.053
61	0.848	0.152	0	0	0		21	0.778	0.222	0	0	0		19	0.145	0.801	0	0	0.054
61	0.843	0.158	0	0	0		21	0.767	0.233	0	0	0		19	0.143	0.805	0	0	0.052
61	0.848	0.152	0	0	0		21	0.773	0.227	0	0	0		21	0.117	0.821	0	0	0.062
61	0.844	0.156	0	0	0		21	0.778	0.222	0	0	0		21	0.12	0.817	0	0	0.064
61	0.845	0.155	0	0	0		21	0.78	0.22	0	0	0		21	0.127	0.809	0	0	0.064
97	0.003	0.001	0.177	0	0.82		21	0.783	0.217	0	0	0		21	0.123	0.814	0	0	0.063
104	0.202	0.334	0	0	0.464		21	0.774	0.225	0	0	0		21	0.116	0.822	0	0	0.063
104	0.202	0.347	0	0	0.451		21	0.77	0.23	0	0	0		21	0.125	0.81	0	0	0.066
104	0.197	0.348	0	0	0.455		21	0.78	0.22	0	0	0		21	0.119	0.819	0	0	0.062
132	0.014	0.007	0.952	0.001	0.026		21	0.776	0.224	0	0	0		21	0.12	0.817	0	0	0.063
137	0	0	0.041	0	0.959		21	0.778	0.222	0	0	0		21	0.121	0.812	0	0	0.067
137	0	0	0.031	0	0.969		21	0.775	0.225	0	0	0		21	0.12	0.817	0	0	0.063
137	0	0	0.059	0	0.941		21	0.776	0.224	0	0	0		21	0.12	0.815	0	0	0.065
137	0	0	0.064	0	0.936		21	0.772	0.228	0	0	0		21	0.12	0.815	0	0	0.065
205	0.253	0.255	0.239	0	0.254		21	0.777	0.223	0	0	0		21	0.113	0.827	0	0	0.06
205	0.144	0.134	0.55	0.001	0.171		21	0.784	0.216	0	0	0		21	0.116	0.821	0	0	0.063
205	0.155	0.138	0.514	0.001	0.192		21	0.78	0.22	0	0	0		21	0.12	0.815	0	0	0.065
205	0.261	0.271	0.211	0	0.257		21	0.781	0.219	0	0	0		21	0.12	0.812	0	0	0.068
206	0.057	0.931	0	0	0.012		21	0.772	0.228	0	0	0		21	0.117	0.821	0	0	0.062
206	0.049	0.939	0	0	0.011		21	0.775	0.225	0	0	0		21	0.116	0.821	0	0	0.063
206	0.052	0.937	0	0	0.011		21	0.779	0.22	0	0	0		21	0.12	0.816	0	0	0.064
257	0	0	0	0	1		21	0.783	0.217	0	0	0		21	0.121	0.816	0	0	0.062
257	0	0	0	0	1		21	0.761	0.239	0	0	0		21	0.123	0.814	0	0	0.063
257	0	0	0	0	1		21	0.777	0.223	0	0	0		21	0.123	0.815	0	0	0.062
257	0	0	0	0	1		21	0.775	0.225	0	0	0		21	0.116	0.821	0	0	0.063
257	0	0	0	0	1		21	0.77	0.23	0	0	0		21	0.116	0.82	0	0	0.064
257	0	0	0	0	1		21	0.772	0.228	0	0	0		21	0.12	0.816	0	0	0.063
257	0	0	0	0	1		21	0.778	0.222	0	0	0		21	0.117	0.819	0	0	0.064
257	0	0	0	0	1		21	0.778	0.222	0	0	0		21	0.124	0.816	0	0	0.06
257	0	0	0	0	1		21	0.768	0.232	0	0	0		21	0.128	0.81	0	0	0.062
262	0.725	0.095	0.001	0	0.179		21	0.782	0.218	0	0	0		21	0.117	0.817	0	0	0.065
262	0.73	0.098	0	0	0.171		21	0.773	0.227	0	0	0		21	0.121	0.81	0	0	0.068
262	0.723	0.101	0	0	0.176		21	0.765	0.235	0	0	0		21	0.12	0.815	0	0	0.065
270	0.987	0.01	0.003	0	0		21	0.773	0.227	0	0	0		21	0.119	0.818	0	0	0.063
273	0	1	0	0	0		21	0.777	0.223	0	0	0		21	0.118	0.818	0	0	0.064
273	0	1	0	0	0		21	0.776	0.224	0	0	0		21	0.124	0.809	0	0	0.068
273	0	0.999	0	0	0		21	0.782	0.218	0	0	0		21	0.119	0.821	0	0	0.06
316	0	0	0	0	1		21	0.77	0.23	0	0	0		21	0.113	0.829	0	0	0.058
324	0	0	0	0	1		21	0.774	0.226	0	0	0		21	0.12	0.816	0	0	0.064
324	0	0	0	0	1		21	0.766	0.234	0	0	0		21	0.119	0.818	0	0	0.063
350	0.013	0.013	0.906	0	0.068		21	0.773	0.227	0	0	0		21	0.121	0.819	0	0	0.06
354	0	0	0	0	1		21	0.771	0.228	0	0	0		21	0.117	0.82	0	0	0.063
354	0	0	0	0	1		21	0.775	0.225	0	0	0		21	0.118	0.819	0	0	0.063
400	0	0	0	0	1		21	0.771	0.229	0	0	0		21	0.118	0.818	0	0	0.065
403	0.399	0.001	0.564	0	0.036		21	0.773	0.227	0	0	0		21	0.118	0.818	0	0	0.064
447	0.024	0	0.95	0	0.027		21	0.781	0.219	0	0	0		21	0.122	0.812	0	0	0.066
447	0.028	0	0.942	0	0.029		21	0.772	0.227	0	0	0		21	0.126	0.81	0	0	0.064
450	0.003	0.001	0.932	0	0.064		21	0.772	0.228	0	0	0		21	0.117	0.817	0	0	0.067
475	0.081	0.005	0.01	0	0.904		21	0.768	0.232	0	0	0		21	0.12	0.813	0	0	0.066
574	0	0	0	0	1		21	0.774	0.226	0	0	0		21	0.118	0.82	0	0	0.062
574	0	0	0	0	1		21	0.767	0.233	0	0	0		21	0.117	0.824	0	0	0.059
581	0.031	0.022	0.771	0	0.175		21	0.774	0.226	0	0	0		21	0.12	0.816	0	0	0.063
583	0.018	0.008	0.726	0	0.248		21	0.777	0.223	0	0	0		21	0.12	0.823	0	0	0.056
584	0	0	0	0	1		21	0.781	0.219	0	0	0		21	0.117	0.818	0	0	0.065
584	0	0	0	0	1		21	0.774	0.226	0	0	0		21	0.114	0.826	0	0	0.06
584	0	0	0	0	1		21	0.78	0.22	0	0	0		21	0.121	0.818	0	0	0.061
584	0	0	0	0	1		21	0.766	0.234	0	0	0		21	0.12	0.814	0	0	0.066
584	0	0	0	0	1		21	0.776	0.224	0	0	0		21	0.114	0.821	0	0	0.065
854	0	0	0	1	0		21	0.779	0.221	0	0	0		21	0.117	0.817	0	0	0.065
883	0.051	0.013	0	0	0.937		21	0.773	0.227	0	0	0		21	0.118	0.82	0	0	0.062
883	0.054	0.014	0	0	0.931		21	0.777	0.223	0	0	0		21	0.119	0.822	0	0	0.059
962	0	0.002	0	0.998	0		21	0.768	0.232	0	0	0		21	0.118	0.82	0	0	0.062
978	0.005	0.002	0.926	0	0.067		21	0.773	0.227	0	0	0		21	0.12	0.816	0	0	0.064
978	0.003	0.001	0.898	0	0.097		21	0.773	0.226	0	0	0		21	0.123	0.81	0	0	0.067
978	0.006	0.003	0.954	0	0.036		21	0.783	0.217	0	0	0		21	0.12	0.819	0	0	0.06
993	0	0	0.999	0	0.001		21	0.781	0.219	0	0	0		21	0.115	0.822	0	0	0.063
997	0	0	1	0	0		21	0.772	0.228	0	0	0		21	0.128	0.808	0	0	0.064
1016	0	0	0	1	0		21	0.77	0.229	0	0	0		21	0.122	0.815	0	0	0.063
1257	0.01	0.006	0.953	0	0.031		21	0.771	0.229	0	0	0		21	0.119	0.821	0	0	0.06
1367	0.003	0.001	0.985	0	0.011		21	0.776	0.224	0	0	0		21	0.113	0.822	0	0	0.066
1510	0	0	0	0	1		21	0.77	0.23	0	0	0		21	0.122	0.817	0	0	0.061
1578	0.257	0.407	0.241	0.047	0.048		21	0.771	0.229	0	0	0		21	0.115	0.816	0	0	0.068
1673	0	0	0.155	0	0.846		21	0.772	0.228	0	0	0		21	0.122	0.815	0	0	0.062
1774	0.039	0.14	0.459	0.164	0.198		21	0.778	0.222	0	0	0		21	0.116	0.82	0	0	0.064
2072	0.125	0.094	0.609	0.011	0.16		21	0.78	0.22	0	0	0		21	0.125	0.815	0	0	0.06
2233	0.078	0.013	0.001	0	0.909		21	0.775	0.225	0	0	0		21	0.12	0.821	0	0	0.06
2233	0.076	0.014	0.001	0	0.909		21	0.776	0.224	0	0	0		21	0.115	0.822	0	0	0.064
2236	0	0	0	0	1		21	0.775	0.225	0	0	0		21	0.121	0.813	0	0	0.066
2237	0.224	0.053	0.45	0.002	0.273		21	0.773	0.227	0	0	0		21	0.12	0.818	0	0	0.062
2238	0.003	0.001	0.357	0	0.638		21	0.776	0.224	0	0	0		21	0.125	0.811	0	0	0.064
2239	0	0	0	0	1		21	0.775	0.225	0	0	0		21	0.122	0.809	0	0	0.069
2240	0.021	0.021	0.821	0.001	0.135		21	0.777	0.223	0	0	0		21	0.115	0.819	0	0	0.066
2241	0	0.972	0	0.027	0.001		21	0.776	0.224	0	0	0		21	0.119	0.815	0	0	0.066
2242	0.081	0.251	0.443	0.139	0.086		21	0.771	0.229	0	0	0		21	0.116	0.821	0	0	0.064
2243	0	0	0	0	1		21	0.765	0.234	0	0	0		21	0.123	0.816	0	0	0.061
2244	0.001	0	0.697	0	0.302		21	0.778	0.222	0	0	0		21	0.122	0.818	0	0	0.06
2245	0	0	0	0	1		21	0.769	0.231	0	0	0		21	0.127	0.815	0	0	0.058
2246	0.846	0.153	0	0	0.001		21	0.774	0.226	0	0	0		21	0.126	0.812	0	0	0.063
2247	0.019	0.006	0.925	0	0.05		21	0.778	0.222	0	0	0		21	0.122	0.817	0	0	0.061
2248	0.281	0.546	0	0	0.172		21	0.769	0.231	0	0	0		21	0.121	0.818	0	0	0.061
2249	0.003	0	0.101	0	0.896		21	0.777	0.223	0	0	0		21	0.119	0.822	0	0	0.059
2249	0.005	0	0.101	0	0.894		21	0.778	0.222	0	0	0		21	0.124	0.816	0	0	0.06
2250	0.547	0.123	0	0	0.33		21	0.778	0.222	0	0	0		21	0.123	0.816	0	0	0.061
2250	0.55	0.124	0	0	0.326		21	0.77	0.23	0	0	0		21	0.121	0.82	0	0	0.059
2250	0.548	0.119	0	0	0.332		21	0.775	0.225	0	0	0		21	0.116	0.819	0	0	0.065
2252	0.035	0.026	0.686	0	0.254		21	0.781	0.219	0	0	0		21	0.117	0.824	0	0	0.059
2252	0.008	0.005	0.278	0	0.708		21	0.775	0.225	0	0	0		21	0.122	0.812	0	0	0.066
2260	0	0	0	0	1		21	0.779	0.221	0	0	0		21	0.122	0.813	0	0	0.065
							21	0.768	0.232	0	0	0		21	0.121	0.812	0	0	0.067
							21	0.777	0.223	0	0	0		21	0.118	0.819	0	0	0.063
							21	0.774	0.226	0	0	0		21	0.115	0.82	0	0	0.064
							21	0.771	0.229	0	0	0		21	0.122	0.815	0	0	0.063
							21	0.769	0.231	0	0	0		21	0.124	0.816	0	0	0.059
							21	0.774	0.226	0	0	0		21	0.116	0.822	0	0	0.062
							21	0.773	0.227	0	0	0		21	0.118	0.819	0	0	0.064
							21	0.783	0.217	0	0	0		21	0.117	0.821	0	0	0.063
							21	0.781	0.219	0	0	0		21	0.115	0.825	0	0	0.061
							21	0.773	0.227	0	0	0		21	0.125	0.81	0	0	0.066
							21	0.774	0.226	0	0	0		21	0.121	0.817	0	0	0.062
							21	0.774	0.226	0	0	0		21	0.121	0.822	0	0	0.057
							21	0.782	0.218	0	0	0		21	0.122	0.817	0	0	0.061
							21	0.772	0.228	0	0	0		21	0.116	0.822	0	0	0.062
							21	0.764	0.236	0	0	0		21	0.121	0.816	0	0	0.063
							21	0.779	0.221	0	0	0		21	0.121	0.815	0	0	0.064
							21	0.777	0.223	0	0	0		21	0.124	0.813	0	0	0.064
							21	0.77	0.229	0	0	0		21	0.116	0.822	0	0	0.062
							21	0.773	0.227	0	0	0		21	0.116	0.814	0	0	0.07
							21	0.768	0.231	0	0	0		21	0.12	0.82	0	0	0.06
							21	0.777	0.223	0	0	0		21	0.123	0.812	0	0	0.066
							21	0.769	0.231	0	0	0		21	0.12	0.819	0	0	0.061
							21	0.773	0.226	0	0	0		21	0.121	0.817	0	0	0.062
							21	0.777	0.223	0	0	0		21	0.117	0.818	0	0	0.064
							21	0.775	0.225	0	0	0		21	0.12	0.815	0	0	0.065
							21	0.775	0.225	0	0	0		21	0.125	0.812	0	0	0.063
							21	0.77	0.23	0	0	0		21	0.123	0.817	0	0	0.06
							21	0.778	0.222	0	0	0		21	0.122	0.815	0	0	0.063
							21	0.784	0.216	0	0	0		21	0.12	0.815	0	0	0.065
							21	0.778	0.222	0	0	0		21	0.12	0.82	0	0	0.06
							21	0.78	0.22	0	0	0		21	0.119	0.822	0	0	0.059
							21	0.774	0.226	0	0	0		21	0.127	0.814	0	0	0.059
							21	0.772	0.228	0	0	0		21	0.118	0.818	0	0	0.065
							21	0.771	0.229	0	0	0		21	0.123	0.814	0	0	0.064
							21	0.77	0.23	0	0	0		21	0.122	0.817	0	0	0.06
							21	0.77	0.23	0	0	0		21	0.117	0.817	0	0	0.066
							21	0.773	0.227	0	0	0		21	0.117	0.82	0	0	0.064
							21	0.77	0.23	0	0	0		21	0.114	0.823	0	0	0.063
							21	0.775	0.225	0	0	0		21	0.12	0.818	0	0	0.063
							21	0.773	0.227	0	0	0		21	0.115	0.825	0	0	0.06
							21	0.771	0.229	0	0	0		21	0.118	0.818	0	0	0.065
							22	0.001	0	0.997	0	0.002		21	0.125	0.812	0	0	0.063
							22	0.001	0	0.997	0	0.002		21	0.12	0.819	0	0	0.061
							22	0	0	0.999	0	0.001		21	0.122	0.813	0	0	0.065
							22	0.002	0	0.997	0	0.002		21	0.117	0.823	0	0	0.061
							22	0.001	0.001	0.996	0	0.002		21	0.122	0.815	0	0	0.064
							22	0.001	0	0.995	0	0.004		21	0.114	0.821	0	0	0.065
							22	0.001	0	0.998	0	0.001		21	0.116	0.819	0	0	0.065
							22	0.001	0	0.998	0	0.001		21	0.123	0.815	0	0	0.063
							22	0.002	0.001	0.995	0	0.003		21	0.113	0.821	0	0	0.066
							22	0.003	0	0.995	0	0.002		21	0.127	0.807	0	0	0.067
							22	0.001	0	0.998	0	0.001		21	0.121	0.823	0	0	0.056
							22	0.002	0	0.994	0	0.004		21	0.12	0.817	0	0	0.063
							25	0	0	0.018	0	0.982		21	0.122	0.814	0	0	0.065
							25	0	0	0.016	0	0.984		21	0.124	0.812	0	0	0.064
							25	0	0	0.013	0	0.987		21	0.114	0.819	0	0	0.067
							25	0	0	0.011	0	0.989		21	0.117	0.814	0	0	0.069
							25	0	0	0.008	0	0.992		21	0.117	0.826	0	0	0.057
							25	0	0	0.025	0	0.975		21	0.116	0.825	0	0	0.06
							38	0.833	0.167	0	0	0		21	0.118	0.812	0	0	0.07
							38	0.826	0.174	0	0	0		21	0.115	0.82	0	0	0.065
							38	0.828	0.172	0	0	0		21	0.116	0.82	0	0	0.064
							38	0.834	0.166	0	0	0		21	0.122	0.815	0	0	0.063
							38	0.832	0.168	0	0	0		21	0.111	0.824	0	0	0.065
							38	0.826	0.174	0	0	0		21	0.12	0.817	0	0	0.063
							42	0.969	0.028	0	0	0.003		21	0.117	0.818	0	0	0.065
							42	0.972	0.026	0	0	0.002		21	0.123	0.815	0	0	0.062
							42	0.971	0.026	0.001	0	0.003		21	0.117	0.82	0	0	0.063
							42	0.974	0.024	0	0	0.002		21	0.122	0.814	0	0	0.065
							42	0.972	0.026	0	0	0.002		21	0.122	0.812	0	0	0.065
							42	0.972	0.025	0.001	0	0.003		21	0.124	0.814	0	0	0.063
							42	0.972	0.026	0	0	0.002		21	0.12	0.817	0	0	0.063
							42	0.971	0.027	0.001	0	0.001		22	0	0	0.704	0	0.295
							42	0.972	0.025	0	0	0.003		22	0.001	0	0.672	0	0.327
							42	0.975	0.022	0	0	0.003		22	0.001	0.001	0.702	0	0.297
							42	0.971	0.026	0	0	0.003		22	0.001	0	0.685	0	0.314
							42	0.971	0.026	0.001	0	0.002		22	0.001	0	0.694	0	0.305
							42	0.969	0.028	0	0	0.003		22	0.001	0.001	0.66	0	0.338
							42	0.973	0.025	0	0	0.002		22	0	0	0.633	0	0.366
							42	0.971	0.027	0	0	0.003		22	0.001	0	0.648	0	0.351
							42	0.973	0.025	0	0	0.002		22	0.001	0.001	0.664	0	0.334
							42	0.971	0.026	0.001	0	0.002		22	0.001	0.001	0.593	0	0.406
							42	0.973	0.025	0	0	0.002		22	0.001	0	0.664	0	0.335
							42	0.972	0.025	0	0	0.002		22	0.001	0.001	0.702	0	0.296
							42	0.97	0.026	0.001	0	0.003		22	0.001	0.001	0.689	0	0.309
							42	0.97	0.027	0	0	0.002		22	0.001	0	0.699	0	0.3
							42	0.973	0.025	0	0	0.002		22	0.001	0	0.671	0	0.327
							44	0.051	0.017	0.773	0	0.159		22	0.001	0.001	0.667	0	0.331
							44	0.039	0.011	0.861	0	0.089		22	0	0.001	0.67	0	0.329
							44	0.038	0.015	0.842	0	0.105		22	0.001	0	0.665	0	0.334
							44	0.024	0.008	0.892	0	0.076		22	0.001	0	0.675	0	0.324
							45	0	0	0.081	0	0.919		22	0.002	0.001	0.657	0	0.34
							45	0	0	0.085	0	0.915		38	0.598	0.386	0	0	0.015
							45	0	0	0.085	0	0.915		38	0.6	0.388	0	0	0.012
							45	0	0	0.092	0	0.908		38	0.607	0.379	0	0	0.014
							45	0	0	0.082	0	0.918		38	0.607	0.382	0	0	0.011
							45	0	0	0.088	0	0.912		38	0.599	0.387	0	0	0.014
							45	0	0	0.087	0	0.912		38	0.605	0.378	0	0	0.018
							45	0	0	0.075	0	0.925		41	0.075	0.017	0.791	0	0.116
							45	0	0	0.078	0	0.922		42	1	0	0	0	0
							45	0	0	0.079	0	0.921		42	1	0	0	0	0
							45	0	0	0.089	0	0.911		42	1	0	0	0	0
							45	0	0	0.086	0	0.914		42	0.999	0.001	0	0	0
							45	0	0	0.079	0	0.921		42	1	0	0	0	0
							45	0	0	0.08	0	0.92		42	1	0	0	0	0
							45	0	0	0.085	0	0.915		42	1	0	0	0	0
							45	0	0	0.08	0	0.92		42	1	0	0	0	0
							45	0	0	0.076	0	0.924		42	1	0	0	0	0
							45	0	0	0.075	0	0.924		42	1	0	0	0	0
							45	0	0	0.087	0	0.913		42	1	0	0	0	0
							45	0	0	0.078	0	0.922		42	1	0	0	0	0
							45	0	0	0.076	0	0.923		42	1	0	0	0	0
							45	0	0	0.076	0	0.923		42	1	0	0	0	0
							45	0	0	0.088	0	0.911		42	1	0	0	0	0
							45	0	0	0.088	0	0.912		42	1	0	0	0	0
							45	0	0	0.083	0	0.917		42	1	0	0	0	0
							45	0	0	0.082	0	0.918		42	1	0	0	0	0
							45	0	0	0.078	0	0.922		42	1	0	0	0	0
							45	0	0	0.083	0	0.917		42	1	0	0	0	0
							45	0	0	0.082	0	0.918		42	1	0	0	0	0
							45	0	0	0.083	0	0.917		42	1	0	0	0	0
							45	0	0	0.082	0	0.918		42	1	0	0	0	0
							45	0	0	0.078	0	0.922		42	1	0.001	0	0	0
							45	0	0	0.094	0	0.906		42	1	0	0	0	0
							45	0	0	0.082	0	0.918		42	1	0	0	0	0
							45	0	0	0.084	0	0.916		42	1	0	0	0	0
							45	0	0	0.08	0	0.92		42	1	0	0	0	0
							45	0	0	0.086	0	0.914		42	1	0.001	0	0	0
							45	0	0	0.079	0	0.921		42	1	0	0	0	0
							45	0	0	0.086	0	0.914		42	1	0	0	0	0
							45	0	0	0.081	0	0.919		44	0	0	0.002	0	0.998
							45	0	0	0.082	0	0.918		44	0	0	0.001	0	0.998
							45	0	0	0.075	0	0.925		45	0	0	0.298	0	0.702
							45	0	0	0.073	0	0.926		45	0	0	0.306	0	0.694
							45	0	0	0.085	0	0.915		45	0	0	0.288	0	0.712
							45	0	0	0.087	0	0.913		45	0	0	0.297	0	0.703
							45	0	0	0.081	0	0.919		45	0	0	0.27	0	0.73
							45	0	0	0.087	0	0.913		45	0	0	0.301	0	0.699
							45	0	0	0.083	0	0.917		45	0	0	0.295	0	0.705
							45	0	0	0.085	0	0.915		45	0	0	0.301	0	0.699
							45	0	0	0.077	0	0.923		45	0	0	0.307	0	0.693
							45	0	0	0.088	0	0.912		45	0	0	0.298	0	0.702
							45	0	0	0.078	0	0.922		45	0	0	0.286	0	0.714
							45	0	0	0.072	0	0.927		45	0	0	0.288	0	0.712
							45	0	0	0.078	0	0.922		45	0	0	0.289	0	0.711
							45	0	0	0.083	0	0.917		45	0	0	0.29	0	0.71
							45	0	0	0.088	0	0.912		45	0	0	0.293	0	0.707
							45	0	0	0.089	0	0.911		45	0	0	0.288	0	0.712
							45	0	0	0.082	0	0.918		45	0	0	0.27	0	0.73
							45	0	0	0.087	0	0.913		45	0	0	0.301	0	0.699
							45	0	0	0.077	0	0.923		45	0	0	0.282	0	0.718
							45	0	0	0.082	0	0.918		45	0	0	0.292	0	0.708
							45	0	0	0.087	0	0.912		45	0	0	0.297	0	0.703
							45	0	0	0.084	0	0.916		45	0	0	0.312	0	0.688
							45	0	0	0.081	0	0.919		45	0	0	0.281	0	0.719
							45	0	0	0.08	0	0.92		45	0	0	0.283	0	0.717
							45	0	0	0.086	0	0.913		45	0	0	0.3	0	0.7
							45	0	0	0.083	0	0.917		45	0	0	0.289	0	0.711
							45	0	0	0.074	0	0.925		45	0	0	0.294	0	0.706
							45	0	0	0.092	0	0.908		45	0	0	0.291	0	0.709
							45	0	0	0.073	0	0.927		45	0	0	0.293	0	0.707
							45	0	0	0.09	0	0.909		45	0	0	0.289	0	0.711
							45	0	0	0.086	0	0.914		45	0	0	0.3	0	0.7
							45	0	0	0.081	0	0.919		45	0	0	0.297	0	0.703
							45	0	0	0.082	0	0.918		45	0	0	0.298	0	0.702
							45	0	0	0.083	0	0.917		45	0	0	0.28	0	0.72
							45	0	0	0.088	0	0.912		45	0	0	0.281	0	0.719
							45	0	0	0.092	0	0.907		45	0	0	0.291	0	0.709
							45	0	0	0.078	0	0.922		45	0	0	0.273	0	0.727
							45	0	0	0.089	0	0.911		45	0	0	0.287	0	0.713
							45	0	0	0.084	0	0.916		45	0	0	0.284	0	0.716
							45	0	0	0.086	0	0.914		45	0	0	0.299	0	0.701
							45	0	0	0.081	0	0.918		45	0	0	0.29	0	0.71
							45	0	0	0.085	0	0.915		45	0	0	0.283	0	0.717
							45	0	0	0.081	0	0.919		45	0	0	0.289	0	0.711
							45	0	0	0.085	0	0.915		45	0	0	0.279	0	0.721
							45	0	0	0.093	0	0.906		45	0	0	0.298	0	0.702
							45	0	0	0.086	0	0.914		45	0	0	0.282	0	0.718
							45	0	0	0.074	0	0.926		45	0	0	0.276	0	0.724
							45	0	0	0.084	0	0.916		45	0	0	0.274	0	0.726
							45	0	0	0.082	0	0.918		45	0	0	0.282	0	0.718
							45	0	0	0.083	0	0.917		45	0	0	0.291	0	0.709
							45	0	0	0.071	0	0.928		45	0	0	0.292	0	0.708
							45	0	0	0.081	0	0.919		45	0	0	0.292	0	0.708
							45	0	0	0.078	0	0.922		45	0	0	0.3	0	0.7
							45	0	0	0.084	0	0.916		45	0	0	0.289	0	0.711
							46	0.263	0.737	0	0	0		45	0	0	0.309	0	0.691
							46	0.252	0.748	0	0	0		45	0	0	0.29	0	0.71
							46	0.25	0.75	0	0	0		45	0	0	0.283	0	0.717
							47	0.251	0.193	0.521	0	0.035		45	0	0	0.292	0	0.708
							48	0.281	0.719	0	0	0		45	0	0	0.281	0	0.719
							48	0.275	0.725	0	0	0		45	0	0	0.28	0	0.72
							48	0.279	0.721	0	0	0		45	0	0	0.298	0	0.702
							48	0.273	0.727	0	0	0		45	0	0	0.298	0	0.702
							48	0.274	0.726	0	0	0		45	0	0	0.289	0	0.711
							48	0.281	0.719	0	0	0		45	0	0	0.29	0	0.71
							48	0.268	0.732	0	0	0		45	0	0	0.289	0	0.711
							48	0.276	0.724	0	0	0		45	0	0	0.278	0	0.722
							48	0.28	0.72	0	0	0		45	0	0	0.278	0	0.721
							48	0.273	0.727	0	0	0		45	0	0	0.305	0	0.695
							48	0.273	0.728	0	0	0		45	0	0	0.292	0	0.708
							48	0.271	0.728	0	0	0		45	0	0	0.288	0	0.712
							48	0.281	0.719	0	0	0		45	0	0	0.293	0	0.707
							48	0.281	0.719	0	0	0		45	0	0	0.292	0	0.708
							48	0.281	0.719	0	0	0		45	0	0	0.316	0	0.684
							48	0.284	0.716	0	0	0		45	0	0	0.29	0	0.71
							48	0.278	0.722	0	0	0		46	0.085	0.914	0	0	0.001
							48	0.275	0.725	0	0	0		47	0.154	0.226	0.346	0	0.274
							48	0.277	0.723	0	0	0		48	0.378	0.475	0	0	0.147
							48	0.275	0.725	0	0	0		48	0.37	0.484	0	0	0.146
							48	0.274	0.726	0	0	0		48	0.368	0.486	0	0	0.145
							48	0.276	0.724	0	0	0		48	0.366	0.487	0	0	0.146
							48	0.282	0.718	0	0	0		48	0.365	0.486	0	0	0.149
							48	0.271	0.729	0	0	0		48	0.373	0.486	0	0	0.14
							48	0.275	0.725	0	0	0		48	0.373	0.488	0	0	0.139
							48	0.277	0.723	0	0	0		48	0.372	0.483	0	0	0.145
							48	0.279	0.721	0	0	0		48	0.374	0.487	0	0	0.139
							48	0.275	0.725	0	0	0		48	0.367	0.489	0	0	0.144
							48	0.277	0.723	0	0	0		48	0.375	0.481	0	0	0.143
							48	0.266	0.734	0	0	0		48	0.371	0.486	0	0	0.143
							48	0.278	0.722	0	0	0		48	0.37	0.481	0	0	0.149
							48	0.277	0.722	0	0	0		48	0.379	0.48	0	0	0.141
							48	0.274	0.726	0	0	0		48	0.378	0.48	0	0	0.141
							48	0.286	0.714	0	0	0		48	0.369	0.487	0	0	0.144
							48	0.271	0.728	0	0	0		48	0.375	0.479	0	0	0.145
							48	0.284	0.716	0	0	0		48	0.378	0.482	0	0	0.141
							48	0.277	0.723	0	0	0		48	0.372	0.482	0	0	0.146
							48	0.281	0.719	0	0	0		48	0.367	0.489	0	0	0.144
							48	0.278	0.722	0	0	0.001		48	0.372	0.484	0	0	0.144
							48	0.271	0.729	0	0	0		48	0.374	0.48	0	0	0.146
							48	0.274	0.726	0	0	0		48	0.371	0.481	0	0	0.148
							48	0.277	0.723	0	0	0		48	0.371	0.483	0	0	0.146
							48	0.271	0.729	0	0	0		48	0.374	0.48	0	0	0.145
							48	0.269	0.731	0	0	0		48	0.37	0.484	0	0	0.145
							48	0.281	0.719	0	0	0		48	0.371	0.485	0	0	0.144
							48	0.27	0.73	0	0	0		48	0.373	0.48	0	0	0.146
							48	0.271	0.729	0	0	0		48	0.375	0.482	0	0	0.143
							48	0.274	0.726	0	0	0		48	0.374	0.484	0	0	0.142
							48	0.277	0.723	0	0	0		48	0.372	0.484	0	0	0.145
							48	0.273	0.727	0	0	0		48	0.372	0.48	0	0	0.147
							48	0.272	0.728	0	0	0		48	0.372	0.48	0	0	0.148
							48	0.276	0.724	0	0	0		48	0.366	0.487	0	0	0.146
							48	0.279	0.72	0	0	0		48	0.369	0.484	0	0	0.147
							48	0.273	0.727	0	0	0		48	0.365	0.481	0	0	0.153
							48	0.263	0.737	0	0	0		48	0.38	0.474	0	0	0.146
							48	0.283	0.717	0	0	0		48	0.369	0.483	0	0	0.148
							48	0.276	0.724	0	0	0		48	0.371	0.483	0	0	0.146
							48	0.279	0.72	0	0	0		48	0.371	0.491	0	0	0.138
							48	0.281	0.719	0	0	0		48	0.371	0.481	0	0	0.148
							48	0.277	0.723	0	0	0		48	0.366	0.489	0	0	0.145
							48	0.274	0.726	0	0	0		48	0.37	0.479	0	0	0.151
							48	0.278	0.723	0	0	0		48	0.357	0.494	0	0	0.148
							48	0.28	0.72	0	0	0		48	0.372	0.482	0	0	0.146
							48	0.277	0.723	0	0	0		48	0.373	0.491	0	0	0.136
							48	0.276	0.724	0	0	0		48	0.368	0.488	0	0	0.143
							48	0.279	0.721	0	0	0		48	0.374	0.483	0	0	0.142
							48	0.274	0.726	0	0	0		48	0.373	0.484	0	0	0.143
							48	0.266	0.734	0	0	0		48	0.363	0.492	0	0	0.145
							48	0.267	0.733	0	0	0		48	0.37	0.485	0	0	0.145
							48	0.273	0.727	0	0	0		48	0.366	0.489	0	0	0.145
							48	0.272	0.728	0	0	0		48	0.37	0.486	0	0	0.144
							48	0.273	0.727	0	0	0		48	0.371	0.483	0	0	0.146
							48	0.274	0.726	0	0	0		48	0.372	0.482	0	0	0.146
							48	0.283	0.716	0	0	0		48	0.377	0.479	0	0	0.143
							48	0.282	0.718	0	0	0		48	0.364	0.493	0	0	0.143
							48	0.283	0.717	0	0	0		48	0.365	0.491	0	0	0.144
							48	0.279	0.721	0	0	0.001		48	0.374	0.478	0	0	0.148
							48	0.277	0.723	0	0	0		48	0.375	0.478	0	0	0.147
							48	0.276	0.724	0	0	0		48	0.378	0.476	0	0	0.146
							48	0.275	0.725	0	0	0		48	0.369	0.488	0	0	0.143
							48	0.272	0.728	0	0	0		48	0.375	0.486	0	0	0.139
							48	0.279	0.721	0	0	0		48	0.375	0.486	0	0	0.139
							48	0.273	0.727	0	0	0		48	0.364	0.49	0	0	0.146
							48	0.266	0.734	0	0	0		48	0.377	0.478	0	0	0.145
							48	0.269	0.731	0	0	0		48	0.376	0.48	0	0	0.144
							48	0.269	0.731	0	0	0		48	0.37	0.488	0	0	0.142
							48	0.267	0.733	0	0	0		48	0.367	0.489	0	0	0.144
							48	0.265	0.735	0	0	0		48	0.37	0.482	0	0	0.147
							48	0.281	0.719	0	0	0		48	0.377	0.475	0	0	0.148
							48	0.278	0.722	0	0	0		48	0.375	0.48	0	0	0.145
							48	0.271	0.729	0	0	0		48	0.367	0.481	0	0	0.152
							49	0.023	0.008	0.768	0	0.201		48	0.371	0.483	0	0	0.146
							49	0.037	0.021	0.749	0.003	0.191		49	0.026	0.017	0.769	0.001	0.187
							49	0.021	0.009	0.808	0.001	0.161		49	0.028	0.028	0.779	0.002	0.163
							50	0.374	0.229	0.252	0	0.144		49	0.017	0.011	0.816	0	0.157
							50	0.384	0.243	0.238	0	0.135		49	0.033	0.009	0.738	0	0.22
							50	0.435	0.259	0.206	0.001	0.099		50	0.203	0.388	0	0	0.409
							50	0.365	0.223	0.267	0	0.145		50	0.2	0.381	0	0	0.42
							50	0.396	0.246	0.239	0.001	0.118		50	0.2	0.389	0	0	0.411
							50	0.387	0.242	0.234	0	0.138		50	0.2	0.39	0	0	0.409
							50	0.394	0.241	0.235	0	0.13		50	0.199	0.381	0	0	0.42
							50	0.484	0.289	0.143	0	0.083		50	0.2	0.399	0	0	0.401
							50	0.333	0.201	0.297	0	0.169		50	0.201	0.375	0	0	0.424
							50	0.451	0.271	0.181	0	0.097		50	0.198	0.383	0	0	0.419
							50	0.402	0.244	0.225	0	0.129		50	0.2	0.378	0	0	0.422
							50	0.366	0.232	0.239	0	0.163		50	0.201	0.382	0	0	0.416
							50	0.334	0.211	0.288	0	0.167		50	0.205	0.387	0	0	0.407
							50	0.464	0.254	0.182	0	0.099		50	0.206	0.383	0	0	0.412
							50	0.414	0.248	0.216	0	0.122		50	0.196	0.384	0	0	0.42
							50	0.342	0.23	0.272	0	0.155		50	0.198	0.39	0	0	0.412
							50	0.301	0.184	0.332	0	0.183		50	0.2	0.407	0	0	0.393
							50	0.351	0.216	0.272	0	0.162		50	0.203	0.387	0	0	0.41
							50	0.48	0.281	0.155	0	0.084		50	0.199	0.385	0	0	0.416
							50	0.371	0.241	0.252	0	0.137		50	0.202	0.38	0	0	0.419
							50	0.339	0.214	0.268	0	0.179		50	0.2	0.387	0	0	0.413
							50	0.366	0.231	0.266	0	0.137		50	0.205	0.388	0	0	0.407
							50	0.401	0.244	0.224	0	0.13		50	0.2	0.373	0	0	0.427
							50	0.342	0.215	0.287	0	0.155		50	0.197	0.392	0	0	0.411
							50	0.36	0.221	0.272	0	0.147		50	0.201	0.381	0	0	0.418
							50	0.33	0.205	0.284	0	0.181		50	0.199	0.377	0	0	0.424
							50	0.477	0.277	0.16	0	0.086		50	0.198	0.385	0	0	0.417
							50	0.405	0.244	0.22	0	0.13		50	0.199	0.383	0	0	0.418
							50	0.384	0.241	0.242	0	0.133		50	0.2	0.38	0	0	0.42
							50	0.326	0.197	0.293	0	0.184		50	0.202	0.377	0	0	0.422
							50	0.41	0.241	0.224	0	0.125		50	0.208	0.384	0	0	0.408
							50	0.372	0.22	0.268	0	0.14		50	0.201	0.389	0	0	0.41
							50	0.466	0.272	0.169	0	0.092		50	0.204	0.374	0	0	0.421
							50	0.427	0.26	0.193	0	0.12		50	0.198	0.385	0	0	0.417
							50	0.402	0.25	0.227	0	0.121		50	0.201	0.39	0	0	0.409
							50	0.285	0.194	0.326	0	0.195		50	0.202	0.376	0	0	0.422
							50	0.407	0.235	0.228	0	0.13		50	0.194	0.399	0	0	0.407
							50	0.399	0.249	0.228	0	0.124		50	0.204	0.389	0	0	0.407
							50	0.425	0.263	0.201	0	0.111		50	0.195	0.383	0	0	0.422
							50	0.279	0.179	0.333	0	0.209		50	0.211	0.382	0	0	0.407
							50	0.372	0.232	0.258	0	0.138		50	0.203	0.37	0	0	0.427
							50	0.314	0.199	0.302	0	0.186		50	0.193	0.4	0	0	0.407
							51	0	0	0	0	1		50	0.205	0.384	0	0	0.41
							51	0	0	0	0	1		50	0.201	0.39	0	0	0.409
							51	0	0	0	0	1		50	0.195	0.375	0	0	0.43
							51	0	0	0	0	1		50	0.194	0.383	0	0	0.423
							51	0	0	0	0	1		50	0.203	0.381	0	0	0.416
							51	0	0	0	0	1		50	0.205	0.386	0	0	0.409
							51	0	0	0	0	1		50	0.205	0.37	0	0	0.425
							51	0	0	0	0	1		50	0.199	0.393	0	0	0.408
							51	0	0	0	0	1		50	0.194	0.394	0	0	0.412
							51	0	0	0	0	1		50	0.206	0.375	0	0	0.418
							51	0	0	0	0	1		50	0.198	0.385	0	0	0.417
							51	0	0	0	0	1		50	0.2	0.378	0	0	0.422
							51	0	0	0	0	1		50	0.199	0.376	0	0	0.425
							51	0	0	0	0	1		50	0.203	0.383	0	0	0.414
							51	0	0	0	0	1		50	0.204	0.374	0	0	0.422
							51	0	0	0	0	1		50	0.202	0.385	0	0	0.413
							51	0	0	0	0	1		50	0.198	0.393	0	0	0.408
							51	0	0	0	0	1		50	0.197	0.389	0	0	0.415
							51	0	0	0	0	1		50	0.203	0.379	0	0	0.418
							51	0	0	0	0	1		50	0.192	0.395	0	0	0.413
							51	0	0	0	0	1		50	0.201	0.375	0	0	0.424
							51	0	0	0	0	1		50	0.201	0.388	0	0	0.411
							51	0	0	0	0	1		50	0.196	0.389	0	0	0.415
							51	0	0	0	0	1		50	0.201	0.38	0	0	0.419
							51	0	0	0	0	1		50	0.195	0.372	0	0	0.434
							51	0	0	0	0	1		50	0.203	0.386	0	0	0.412
							51	0	0	0	0	1		50	0.2	0.385	0	0	0.415
							51	0	0	0	0	1		50	0.198	0.391	0	0	0.411
							51	0	0	0	0	1		50	0.203	0.376	0	0	0.421
							51	0	0	0	0	1		50	0.193	0.391	0	0	0.417
							51	0	0	0	0	1		50	0.192	0.39	0	0	0.418
							51	0	0	0	0	1		50	0.2	0.389	0	0	0.411
							51	0	0	0	0	1		50	0.202	0.384	0	0	0.414
							51	0	0	0	0	1		50	0.204	0.379	0	0	0.417
							51	0	0	0	0	1		51	0	0	0	0	1
							51	0	0	0	0	1		51	0	0	0	0	1
							51	0	0	0	0	1		51	0	0	0	0	1
							51	0	0	0	0	1		51	0	0	0	0	1
							51	0	0	0	0	1		51	0	0	0	0	1
							51	0	0	0	0	1		51	0	0	0	0	1
							51	0	0	0	0	1		51	0	0	0	0	1
							51	0	0	0	0	1		51	0	0	0	0	1
							51	0	0	0	0	1		51	0	0	0	0	1
							51	0	0	0	0	1		51	0	0	0	0	1
							51	0	0	0	0	1		51	0	0	0	0	1
							51	0	0	0	0	1		51	0	0	0	0	1
							51	0	0	0	0	1		51	0	0	0	0	1
							51	0	0	0	0	1		51	0	0	0	0	1
							51	0	0	0	0	1		51	0	0	0	0	1
							51	0	0	0	0	1		51	0	0	0	0	1
							51	0	0	0	0	1		51	0	0	0	0	1
							51	0	0	0	0	1		51	0	0	0	0	1
							51	0	0	0	0	1		51	0	0	0	0	1
							51	0	0	0	0	1		51	0	0	0	0	1
							51	0	0	0	0	1		51	0	0	0	0	1
							51	0	0	0	0	1		51	0	0	0	0	1
							51	0	0	0	0	1		51	0	0	0	0	1
							52	0	0	0	0	1		51	0	0	0	0	1
							52	0	0	0	0	1		51	0	0	0	0	1
							52	0	0	0	0	1		51	0	0	0	0	1
							52	0	0	0	0	1		51	0	0	0	0	1
							52	0	0	0	0	1		51	0	0	0	0	1
							52	0	0	0	0	1		51	0	0	0	0	1
							52	0	0	0	0	1		51	0	0	0	0	1
							52	0	0	0	0	1		51	0	0	0	0	1
							52	0	0	0	0	1		51	0	0	0	0	1
							53	0.743	0.257	0	0	0		51	0	0	0	0	1
							53	0.746	0.254	0	0	0		51	0	0	0	0	1
							53	0.744	0.256	0.001	0	0		51	0	0	0	0	1
							53	0.752	0.248	0	0	0		51	0	0	0	0	1
							53	0.751	0.248	0	0	0		51	0	0	0	0	1
							53	0.745	0.255	0	0	0		51	0	0	0	0	1
							53	0.74	0.26	0	0	0		51	0	0	0	0	1
							53	0.751	0.248	0	0	0		51	0	0	0	0	1
							53	0.746	0.254	0	0	0		51	0	0	0	0	1
							53	0.742	0.257	0	0	0		51	0	0	0	0	1
							53	0.742	0.258	0	0	0		51	0	0	0	0	1
							53	0.744	0.256	0	0	0		52	0	0.069	0	0	0.931
							53	0.741	0.258	0	0	0		52	0	0.073	0	0	0.927
							53	0.745	0.254	0	0	0		52	0	0.064	0	0	0.936
							53	0.736	0.263	0	0	0		52	0	0.072	0	0	0.928
							53	0.75	0.25	0	0	0		52	0	0.072	0	0	0.928
							53	0.737	0.263	0	0	0		52	0	0.076	0	0	0.924
							53	0.737	0.263	0.001	0	0		52	0	0.068	0	0	0.932
							53	0.739	0.261	0	0	0		52	0	0.078	0	0	0.922
							53	0.743	0.257	0	0	0		52	0	0.073	0	0	0.927
							53	0.743	0.257	0	0	0		52	0	0.069	0	0	0.931
							53	0.745	0.254	0	0	0.001		52	0	0.069	0	0	0.931
							53	0.743	0.257	0	0	0		52	0	0.066	0	0	0.934
							53	0.746	0.254	0	0	0		53	0.032	0.915	0	0	0.053
							53	0.744	0.255	0	0	0		53	0.029	0.912	0	0	0.058
							53	0.748	0.252	0	0	0		53	0.031	0.911	0	0	0.058
							53	0.746	0.253	0	0	0		53	0.029	0.916	0	0	0.054
							53	0.739	0.261	0	0	0		53	0.033	0.911	0	0	0.056
							53	0.737	0.263	0	0	0		53	0.034	0.911	0	0	0.055
							53	0.754	0.245	0	0	0		53	0.031	0.913	0	0	0.056
							53	0.74	0.26	0.001	0	0		53	0.033	0.91	0	0	0.056
							53	0.743	0.257	0	0	0		53	0.03	0.914	0	0	0.056
							53	0.748	0.251	0.001	0	0		53	0.033	0.914	0	0	0.052
							53	0.745	0.254	0	0	0		53	0.029	0.914	0	0	0.057
							53	0.749	0.251	0	0	0		53	0.034	0.911	0	0	0.055
							53	0.746	0.254	0.001	0	0		53	0.032	0.912	0	0	0.056
							53	0.737	0.263	0	0	0		53	0.032	0.914	0	0	0.054
							53	0.747	0.253	0	0	0.001		53	0.029	0.915	0	0	0.055
							53	0.744	0.256	0	0	0		53	0.032	0.915	0	0	0.054
							53	0.748	0.251	0	0	0		53	0.028	0.915	0	0	0.057
							53	0.757	0.242	0	0	0		53	0.032	0.911	0	0	0.057
							53	0.747	0.252	0.001	0	0		53	0.03	0.916	0	0	0.053
							53	0.742	0.257	0.001	0	0		53	0.03	0.913	0	0	0.057
							53	0.744	0.255	0.001	0	0		53	0.031	0.916	0	0	0.054
							53	0.741	0.258	0.001	0	0		53	0.034	0.913	0	0	0.053
							55	1	0	0	0	0		53	0.028	0.916	0	0	0.056
							61	0.842	0.158	0	0	0		53	0.034	0.91	0	0	0.056
							61	0.847	0.154	0	0	0		53	0.033	0.911	0	0	0.056
							61	0.846	0.154	0	0	0		53	0.029	0.917	0	0	0.054
							61	0.842	0.158	0	0	0		53	0.028	0.914	0	0	0.058
							61	0.85	0.15	0	0	0		53	0.032	0.909	0	0	0.059
							61	0.847	0.153	0	0	0		53	0.032	0.912	0	0	0.056
							61	0.844	0.156	0	0	0		53	0.03	0.912	0	0	0.058
							61	0.844	0.156	0	0	0		53	0.028	0.914	0	0	0.059
							61	0.855	0.145	0	0	0		53	0.034	0.91	0	0	0.056
							61	0.845	0.155	0	0	0		53	0.031	0.914	0	0	0.055
							61	0.849	0.151	0	0	0		53	0.034	0.906	0	0	0.06
							61	0.849	0.151	0	0	0		53	0.033	0.909	0	0	0.059
							61	0.844	0.156	0	0	0		53	0.029	0.914	0	0	0.057
							61	0.848	0.152	0	0	0		53	0.037	0.909	0	0	0.054
							61	0.843	0.157	0	0	0		53	0.029	0.916	0	0	0.056
							61	0.847	0.153	0	0	0		53	0.029	0.916	0	0	0.055
							61	0.851	0.149	0	0	0		53	0.032	0.912	0	0	0.055
							61	0.848	0.152	0	0	0		53	0.031	0.91	0	0	0.059
							61	0.847	0.153	0	0	0		55	1	0	0	0	0
							61	0.844	0.156	0	0	0		55	0.999	0.001	0	0	0
							61	0.849	0.151	0	0	0		61	0.899	0.1	0	0	0.001
							61	0.854	0.146	0	0	0		61	0.902	0.096	0	0	0.002
							61	0.844	0.156	0	0	0		61	0.9	0.099	0	0	0.001
							61	0.844	0.156	0	0	0		61	0.898	0.1	0	0	0.002
							61	0.842	0.158	0	0	0		61	0.906	0.091	0	0	0.002
							61	0.85	0.15	0	0	0		61	0.899	0.099	0	0	0.002
							61	0.85	0.15	0	0	0		61	0.895	0.103	0	0	0.002
							61	0.847	0.153	0	0	0		61	0.897	0.102	0	0	0.002
							61	0.852	0.148	0	0	0		61	0.9	0.099	0	0	0.001
							66	0.261	0.739	0	0	0		61	0.897	0.102	0	0	0.001
							66	0.264	0.736	0	0	0		61	0.898	0.101	0	0	0.001
							66	0.26	0.74	0	0	0		61	0.898	0.1	0	0	0.001
							81	0.81	0.19	0	0	0		61	0.899	0.099	0	0	0.002
							82	0.012	0.001	0	0	0.987		61	0.901	0.097	0	0	0.002
							82	0.015	0.001	0	0	0.984		61	0.897	0.102	0	0	0.001
							104	0.37	0.63	0	0	0		61	0.9	0.099	0	0	0.002
							104	0.362	0.638	0	0	0		61	0.899	0.1	0	0	0.002
							104	0.37	0.63	0	0	0		61	0.897	0.101	0	0	0.002
							104	0.373	0.627	0	0	0		61	0.897	0.101	0	0	0.002
							104	0.365	0.634	0	0	0		61	0.899	0.099	0	0	0.001
							104	0.367	0.632	0	0	0		61	0.894	0.104	0	0	0.002
							104	0.373	0.627	0	0	0		61	0.897	0.101	0	0	0.002
							122	0.29	0.224	0.366	0.002	0.118		61	0.895	0.103	0	0	0.001
							122	0.348	0.263	0.284	0	0.105		61	0.903	0.096	0	0	0.002
							122	0.256	0.19	0.408	0.003	0.144		61	0.899	0.1	0	0	0.001
							122	0.29	0.22	0.361	0.004	0.125		61	0.894	0.104	0	0	0.002
							122	0.341	0.249	0.312	0.001	0.098		61	0.896	0.102	0	0	0.003
							122	0.245	0.185	0.43	0.002	0.139		61	0.892	0.106	0	0	0.002
							122	0.343	0.264	0.293	0	0.1		61	0.899	0.1	0	0	0.001
							122	0.25	0.197	0.42	0.002	0.131		122	0.124	0.122	0.004	0	0.75
							122	0.299	0.252	0.329	0.001	0.119		122	0.1	0.102	0.003	0	0.795
							122	0.302	0.241	0.348	0.002	0.106		122	0.136	0.146	0.004	0	0.714
							122	0.327	0.258	0.32	0.001	0.094		122	0.158	0.167	0.003	0	0.673
							122	0.371	0.277	0.257	0	0.094		122	0.071	0.082	0.002	0	0.845
							122	0.264	0.208	0.398	0.004	0.126		122	0.145	0.151	0.003	0	0.701
							122	0.295	0.234	0.351	0.002	0.118		132	0	0	0.381	0	0.619
							122	0.223	0.174	0.456	0.005	0.142		132	0	0	0.37	0	0.63
							131	0.022	0.015	0.652	0.001	0.31		132	0	0	0.367	0	0.633
							137	0	0	0.004	0	0.996		137	0	0	0.031	0	0.969
							137	0	0	0.005	0	0.995		137	0	0	0.029	0	0.971
							137	0	0	0.004	0	0.997		137	0	0	0.031	0	0.968
							137	0	0	0.006	0	0.994		137	0	0	0.029	0	0.97
							137	0	0	0.004	0	0.995		137	0	0	0.027	0	0.973
							137	0	0	0.003	0	0.997		137	0	0	0.038	0	0.962
							137	0	0	0.005	0	0.995		137	0	0	0.027	0	0.973
							137	0	0	0.006	0	0.994		137	0	0	0.03	0	0.969
							137	0	0	0.001	0	0.999		137	0	0	0.029	0	0.971
							137	0	0	0.008	0	0.992		137	0	0	0.024	0	0.976
							137	0	0	0.009	0	0.991		141	0.184	0.384	0.001	0	0.431
							137	0	0	0.003	0	0.997		161	0.199	0.088	0.507	0	0.206
							137	0	0	0.005	0	0.995		206	0.034	0.966	0	0	0
							137	0	0	0.004	0	0.996		206	0.033	0.967	0	0	0
							137	0	0	0.004	0	0.996		206	0.03	0.97	0	0	0
							137	0	0	0.003	0	0.997		206	0.032	0.968	0	0	0
							137	0	0	0.005	0	0.995		206	0.037	0.963	0	0	0
							137	0	0	0.005	0	0.995		206	0.033	0.967	0	0	0
							137	0	0	0.003	0	0.998		233	0	0	0.211	0	0.788
							137	0	0	0.003	0	0.997		233	0.001	0	0.204	0	0.795
							137	0	0	0.001	0	0.999		233	0	0	0.199	0	0.801
							137	0	0	0.004	0	0.996		233	0	0	0.225	0	0.775
							137	0	0	0.001	0	0.999		257	0	0	0	0	1
							137	0	0	0.004	0	0.996		257	0	0	0	0	1
							137	0	0	0.004	0	0.996		257	0	0	0	0	1
							137	0	0	0.007	0	0.993		257	0	0	0	0	1
							137	0	0	0.003	0	0.997		257	0.001	0	0	0	0.999
							137	0	0	0.006	0	0.994		257	0	0	0.001	0	0.999
							141	0.837	0.162	0	0	0.001		257	0	0	0	0	1
							141	0.837	0.163	0.001	0	0		257	0	0	0	0	1
							161	0.032	0.013	0.4	0	0.555		257	0	0	0	0	1
							205	0.27	0.306	0.035	0	0.389		257	0	0	0	0	1
							206	0.059	0.941	0	0	0		257	0	0	0	0	1
							206	0.052	0.948	0	0	0		257	0	0	0.001	0	0.999
							206	0.055	0.945	0	0	0		257	0.001	0	0	0	0.999
							206	0.055	0.945	0	0	0		257	0.001	0	0	0	0.999
							206	0.049	0.951	0	0	0		257	0	0	0	0	0.999
							206	0.051	0.949	0	0	0		257	0	0	0	0	1
							206	0.055	0.945	0	0	0		257	0	0	0	0	1
							206	0.057	0.943	0	0	0		257	0	0	0	0	1
							206	0.055	0.945	0	0	0		257	0	0	0	0	0.999
							206	0.051	0.949	0	0	0		257	0	0	0	0	1
							206	0.053	0.947	0	0	0		257	0	0	0	0	0.999
							206	0.054	0.946	0	0	0		257	0.001	0	0	0	0.999
							206	0.054	0.946	0	0	0		257	0.001	0	0	0	0.999
							220	0	0	1	0	0		257	0.001	0	0	0	0.999
							220	0	0	1	0	0		257	0.001	0	0	0	0.999
							220	0	0	1	0	0		257	0	0	0	0	0.999
							227	0.681	0.319	0	0	0		257	0.001	0	0	0	0.999
							227	0.681	0.319	0	0	0		257	0	0	0	0	1
							227	0.683	0.317	0	0	0		257	0.001	0	0	0	0.999
							227	0.676	0.324	0	0	0		257	0	0	0	0	0.999
							230	0	0	0.002	0	0.999		257	0	0	0	0	1
							233	0.001	0	0.117	0	0.881		257	0.001	0	0	0	0.999
							233	0.001	0	0.138	0	0.861		257	0	0	0	0	1
							256	0.082	0.006	0.344	0	0.569		257	0	0	0	0	1
							257	0	0	0	0	1		257	0	0	0	0	1
							257	0	0	0	0	1		257	0	0	0	0	1
							257	0	0	0	0	1		257	0.001	0	0.001	0	0.999
							257	0	0	0	0	1		257	0.001	0	0	0	0.999
							257	0	0	0	0	1		257	0	0	0	0	0.999
							257	0	0	0	0	1		257	0	0	0.001	0	0.999
							257	0	0	0	0	1		257	0.001	0	0	0	0.999
							257	0	0	0	0	1		257	0	0	0.001	0	0.999
							257	0	0	0	0	1		257	0	0	0	0	1
							257	0	0	0	0	1		257	0	0	0.001	0	0.999
							257	0	0	0	0	1		257	0	0	0	0	0.999
							257	0	0	0	0	1		257	0	0	0	0	0.999
							257	0	0	0	0	1		257	0	0	0	0	0.999
							257	0	0	0	0	1		257	0	0	0	0	0.999
							257	0	0	0	0	1		257	0	0	0.001	0	0.999
							257	0	0	0	0	1		257	0	0	0	0	0.999
							257	0	0	0	0	1		257	0.001	0	0	0	0.999
							257	0	0	0	0	1		257	0	0	0	0	1
							257	0	0	0	0	1		257	0	0	0	0	0.999
							257	0	0	0	0	1		257	0	0	0	0	1
							257	0	0	0	0	1		257	0	0	0	0	1
							257	0	0	0	0	1		257	0	0	0	0	1
							257	0	0	0	0	1		257	0	0	0.001	0	0.999
							257	0	0	0	0	1		257	0	0	0	0	1
							257	0	0	0	0	1		257	0	0	0	0	1
							257	0	0	0	0	1		257	0	0	0	0	1
							257	0	0	0	0	1		257	0	0	0	0	1
							257	0	0	0	0	1		257	0	0	0	0	1
							257	0	0	0	0	1		257	0	0	0	0	0.999
							257	0	0	0	0	1		257	0	0	0	0	1
							257	0	0	0	0	1		257	0	0	0	0	1
							257	0	0	0	0	1		257	0	0	0	0	1
							257	0	0	0	0	1		257	0	0	0	0	0.999
							257	0	0	0	0	1		257	0	0	0	0	0.999
							257	0	0	0	0	1		257	0	0	0	0	1
							257	0	0	0	0	1		257	0	0	0	0	0.999
							257	0	0	0	0	1		257	0.001	0	0	0	0.999
							257	0	0	0	0	1		262	0.288	0.622	0	0	0.089
							257	0	0	0	0	1		262	0.288	0.627	0.001	0	0.085
							257	0	0	0	0	1		262	0.281	0.637	0	0	0.082
							257	0	0	0	0	1		262	0.285	0.633	0	0	0.082
							257	0	0	0	0	1		262	0.285	0.625	0	0	0.089
							257	0	0	0	0	1		262	0.28	0.635	0	0	0.085
							257	0	0	0	0	1		262	0.295	0.623	0	0	0.082
							257	0	0	0	0	1		266	0.172	0.209	0.287	0.006	0.327
							257	0	0	0	0	1		266	0.17	0.214	0.288	0.01	0.319
							257	0	0	0	0	1		267	0	0	0.001	0	0.999
							257	0	0	0	0	1		267	0	0	0.001	0	0.999
							257	0	0	0	0	1		267	0	0	0.001	0	0.999
							257	0	0	0	0	1		267	0	0	0.001	0	0.999
							257	0	0	0	0	1		267	0	0	0.001	0	0.999
							257	0	0	0	0	1		267	0	0	0	0	1
							257	0	0	0	0	1		267	0	0	0.001	0	0.999
							257	0	0	0	0	1		267	0	0	0.001	0	0.999
							257	0	0	0	0	1		267	0	0	0.001	0	0.999
							257	0	0	0	0	1		267	0	0	0.001	0	0.999
							257	0	0	0	0	1		267	0	0	0.004	0	0.996
							257	0	0	0	0	1		270	0.958	0.042	0	0	0
							257	0	0	0	0	1		270	0.959	0.041	0	0	0
							257	0	0	0	0	1		273	0.014	0.986	0	0	0
							257	0	0	0	0	1		273	0.016	0.984	0	0	0
							257	0	0	0	0	1		273	0.015	0.985	0	0	0
							257	0	0	0	0	1		273	0.017	0.984	0	0	0
							257	0	0	0	0	1		273	0.014	0.986	0	0	0
							257	0	0	0	0	1		273	0.015	0.985	0	0	0
							257	0	0	0	0	1		273	0.014	0.986	0	0	0
							257	0	0	0	0	1		273	0.016	0.984	0	0	0
							257	0	0	0	0	1		273	0.016	0.984	0	0	0
							257	0	0	0	0	1		273	0.015	0.985	0	0	0
							257	0	0	0	0	1		305	0	0	0	0	1
							257	0	0	0	0	1		305	0	0	0	0	1
							257	0	0	0	0	1		305	0	0	0	0	1
							257	0	0	0	0	1		311	0.114	0.128	0.009	0	0.75
							257	0	0	0	0	1		320	0	0	0.112	0	0.888
							257	0	0	0	0	1		324	0.027	0.001	0.152	0	0.819
							257	0	0	0	0	1		324	0.02	0.004	0.13	0	0.846
							257	0	0	0	0	1		324	0.04	0.004	0.254	0	0.703
							257	0	0	0	0	1		324	0.041	0.006	0.249	0	0.703
							257	0	0	0	0	1		324	0.025	0.004	0.258	0	0.713
							257	0	0	0	0	1		324	0.03	0.008	0.275	0	0.688
							257	0	0	0	0	1		324	0.025	0.002	0.203	0	0.77
							257	0	0	0	0	1		324	0.034	0.003	0.24	0	0.724
							257	0	0	0	0	1		324	0.024	0.006	0.292	0	0.679
							257	0	0	0	0	1		334	0	0	0.008	0	0.992
							257	0	0	0	0	1		334	0	0	0.011	0	0.989
							257	0	0	0	0	1		334	0	0	0.015	0	0.985
							257	0	0	0	0	1		353	0	0	0	0	1
							257	0	0	0	0	1		353	0	0	0	0	1
							257	0	0	0	0	1		353	0	0	0	0	1
							257	0	0	0	0	1		354	0	0	0	0	1
							257	0	0	0	0	1		354	0	0	0	0	1
							257	0	0	0	0	1		354	0	0	0	0	1
							257	0	0	0	0	1		354	0	0	0	0	1
							257	0	0	0	0	1		354	0	0	0	0	1
							257	0	0	0	0	1		354	0	0	0	0	1
							257	0	0	0	0	1		354	0	0	0	0	1
							257	0	0	0	0	1		354	0	0	0	0	1
							257	0	0	0	0	1		354	0	0	0	0	1
							257	0	0	0	0	1		354	0	0	0	0	1
							257	0	0	0	0	1		354	0	0	0	0	1
							257	0	0	0	0	1		354	0	0	0	0	1
							257	0	0	0	0	1		354	0	0	0	0	1
							257	0	0	0	0	1		354	0	0	0	0	1
							257	0	0	0	0	1		354	0	0	0	0	1
							257	0	0	0	0	1		354	0	0	0	0	1
							257	0	0	0	0	1		354	0	0	0	0	1
							257	0	0	0	0	1		354	0	0	0	0	1
							257	0	0	0	0	1		356	0.466	0	0.008	0	0.526
							257	0	0	0	0	1		367	0.002	0	0.001	0	0.997
							257	0	0	0	0	1		372	0	0	0	0	1
							257	0	0	0	0	1		400	0.04	0.007	0.406	0	0.546
							257	0	0	0	0	1		400	0.037	0.007	0.4	0	0.557
							257	0	0	0	0	1		403	0.997	0	0.002	0	0
							257	0	0	0	0	1		403	0.997	0.001	0.002	0	0
							257	0	0	0	0	1		403	0.999	0	0.001	0	0
							257	0	0	0	0	1		403	0.996	0	0.004	0	0
							257	0	0	0	0	1		403	0.997	0.001	0.002	0	0
							257	0	0	0	0	1		403	0.994	0.001	0.005	0	0
							257	0	0	0	0	1		403	0.997	0.001	0.003	0	0
							257	0	0	0	0	1		418	0	0	0.023	0	0.977
							257	0	0	0	0	1		429	0.046	0.005	0	0	0.949
							257	0	0	0	0	1		436	0.947	0.002	0.034	0	0.017
							257	0	0	0	0	1		441	0.001	0.001	0	0	0.998
							262	0.883	0.117	0	0	0		441	0.001	0.001	0	0	0.998
							262	0.882	0.117	0.001	0	0		441	0.001	0	0	0	0.998
							262	0.884	0.116	0	0	0		441	0.001	0.002	0	0	0.997
							262	0.877	0.123	0	0	0		441	0.001	0.001	0	0	0.998
							262	0.882	0.118	0.001	0	0		446	0.009	0.007	0.764	0	0.22
							262	0.879	0.12	0.001	0	0		447	0	0.002	0.995	0	0.003
							262	0.881	0.118	0.001	0	0		447	0.001	0.002	0.995	0	0.002
							262	0.875	0.125	0	0	0		464	0	0	0	0	1
							262	0.884	0.116	0.001	0	0		464	0	0	0	0	1
							262	0.88	0.119	0	0	0		464	0	0	0	0	1
							262	0.878	0.121	0.001	0	0		464	0	0	0	0	1
							262	0.876	0.123	0.001	0	0		464	0	0	0	0	1
							262	0.876	0.124	0	0	0		464	0	0	0	0	1
							262	0.884	0.116	0.001	0	0		464	0	0	0	0	1
							262	0.875	0.124	0.001	0	0		464	0	0	0	0	1
							262	0.881	0.118	0.001	0	0		464	0	0	0	0	1
							262	0.883	0.116	0	0	0		464	0	0	0	0	1
							262	0.884	0.115	0.001	0	0		464	0	0	0	0	1
							262	0.878	0.122	0	0	0		464	0	0	0	0	1
							262	0.878	0.121	0.001	0	0		464	0	0	0	0	1
							266	0.032	0.968	0	0	0		464	0	0	0	0	1
							266	0.035	0.965	0	0	0		464	0	0	0	0	1
							267	0	0	0.001	0	0.999		464	0	0	0	0	1
							267	0	0	0	0	1		464	0	0	0	0	1
							267	0	0	0.001	0	0.999		464	0	0	0	0	1
							267	0	0	0	0	1		464	0	0	0	0	1
							267	0	0	0	0	1		464	0	0	0	0	1
							267	0	0	0	0	1		464	0	0	0	0	1
							267	0	0	0.001	0	1		464	0	0	0	0	1
							267	0	0	0.001	0	0.999		464	0	0	0	0	1
							267	0	0	0.001	0	0.999		464	0	0	0	0	1
							267	0	0	0.001	0	0.999		475	0.057	0.052	0.531	0.001	0.36
							267	0	0	0.001	0	0.999		475	0.069	0.067	0.567	0.003	0.294
							267	0	0	0.001	0	0.999		508	0.011	0.011	0.651	0.001	0.326
							270	0.99	0.01	0.001	0	0		508	0.003	0.002	0.585	0	0.41
							270	0.989	0.01	0.001	0	0		508	0.005	0.003	0.667	0	0.326
							270	0.99	0.009	0.001	0	0		508	0.001	0.001	0.455	0	0.543
							270	0.991	0.008	0.001	0	0		520	0.939	0.02	0	0	0.042
							270	0.989	0.01	0.001	0	0		520	0.919	0.026	0.001	0	0.054
							273	0	1	0	0	0		534	0.004	0.005	0.869	0	0.122
							273	0	1	0	0	0		534	0.004	0.007	0.825	0	0.163
							273	0	1	0	0	0		535	0.021	0.021	0.809	0	0.148
							273	0	1	0	0	0		538	0	0	0.154	0	0.847
							273	0	1	0	0	0		538	0	0	0.15	0	0.85
							273	0	1	0	0	0		538	0	0	0.108	0	0.892
							273	0	1	0	0	0		538	0	0	0.143	0	0.857
							273	0	1	0	0	0		572	0.094	0.1	0.571	0.02	0.216
							273	0	1	0	0	0		572	0.169	0.166	0.358	0.004	0.304
							273	0	1	0	0	0		572	0.176	0.187	0.334	0.002	0.301
							273	0	1	0	0	0		572	0.181	0.184	0.33	0.002	0.302
							273	0	1	0	0	0		572	0.147	0.153	0.425	0.005	0.271
							273	0	1	0	0	0		572	0.156	0.171	0.385	0.003	0.285
							290	0.187	0.238	0.011	0	0.565		572	0.186	0.184	0.327	0.003	0.3
							305	0	0	0	0	1		572	0.2	0.207	0.277	0.002	0.314
							305	0	0	0	0	1		572	0.188	0.187	0.315	0.001	0.309
							305	0	0	0	0	1		572	0.198	0.207	0.279	0.002	0.315
							312	0.064	0.014	0.693	0	0.229		572	0.207	0.223	0.245	0.001	0.324
							324	0.01	0.003	0.299	0	0.688		572	0.123	0.12	0.502	0.005	0.25
							324	0.006	0.001	0.244	0	0.749		572	0.206	0.201	0.296	0.001	0.296
							334	0	0	0.002	0	0.998		572	0.206	0.211	0.268	0.001	0.315
							334	0	0	0.001	0	0.999		574	0	0	0	0	1
							334	0	0	0.002	0	0.998		574	0	0	0	0	1
							350	0.007	0.008	0.713	0	0.271		574	0	0	0	0	1
							350	0.005	0.007	0.827	0	0.162		574	0	0	0	0	1
							353	0	0	0	0	1		574	0	0	0	0	1
							353	0	0	0	0	1		574	0	0	0	0	1
							353	0	0	0	0	1		574	0	0	0	0	1
							353	0	0	0	0	1		574	0	0	0	0	1
							353	0	0	0	0	1		574	0	0	0	0	1
							353	0	0	0	0	1		574	0	0	0	0	1
							354	0	0	0	0	1		574	0	0	0	0	1
							354	0	0	0	0	1		574	0	0	0	0	1
							354	0	0	0	0	1		574	0	0	0	0	1
							354	0	0	0	0	1		574	0	0	0	0	1
							354	0	0	0	0	1		581	0	0	0	0	1
							354	0	0	0	0	1		581	0	0	0	0	1
							354	0	0	0	0	1		581	0	0	0	0	1
							354	0	0	0	0	1		581	0	0	0	0	1
							354	0	0	0	0	1		581	0	0	0	0	1
							354	0	0	0	0	1		581	0	0	0	0	1
							354	0	0	0	0	1		583	0	0	0.003	0	0.997
							354	0	0	0	0	1		583	0	0	0.003	0	0.997
							354	0	0	0	0	1		583	0	0	0.005	0	0.995
							354	0	0	0	0	1		583	0	0	0.002	0	0.998
							354	0	0	0	0	1		583	0	0	0.003	0	0.997
							354	0	0	0	0	1		583	0	0	0.004	0	0.996
							354	0	0	0	0	1		583	0	0	0.002	0	0.997
							354	0	0	0	0	1		583	0	0	0.003	0	0.997
							354	0	0	0	0	1		583	0	0	0.002	0	0.998
							354	0	0	0	0	1		583	0	0	0.002	0	0.998
							354	0	0	0	0	1		583	0	0	0.003	0	0.997
							354	0	0	0	0	1		585	0.002	0.004	0.896	0	0.099
							354	0	0	0	0	1		586	0.016	0.015	0.871	0	0.097
							354	0	0	0	0	1		586	0.025	0.028	0.794	0.001	0.151
							354	0	0	0	0	1		607	0	0	0.001	0	0.999
							354	0	0	0	0	1		607	0	0	0	0	1
							354	0	0	0	0	1		607	0	0	0	0	1
							354	0	0	0	0	1		607	0	0	0.001	0	0.999
							354	0	0	0	0	1		607	0	0	0	0	1
							354	0	0	0	0	1		613	0.187	0.056	0.346	0.001	0.41
							354	0	0	0	0	1		615	0.047	0.312	0	0	0.642
							354	0	0	0	0	1		640	0.136	0.365	0	0	0.499
							354	0	0	0	0	1		670	0.014	0.016	0.832	0	0.137
							354	0	0	0	0	1		677	0	0	1	0	0
							354	0	0	0	0	1		677	0	0	1	0	0
							354	0	0	0	0	1		677	0	0	1	0	0
							354	0	0	0	0	1		677	0	0	1	0	0
							354	0	0	0	0	1		689	0.999	0.001	0	0	0
							354	0	0	0	0	1		738	0.206	0.356	0	0	0.437
							356	0.022	0.009	0.428	0.001	0.54		768	0.022	0.039	0.729	0.001	0.208
							356	0.012	0.002	0.151	0	0.835		794	0.003	0.003	0.959	0	0.034
							356	0.019	0.009	0.263	0	0.708		814	0	0	0.018	0	0.983
							383	0	0	0.003	0	0.997		824	0.003	0	0	0	0.997
							400	0	0	0	0	1		824	0.002	0	0	0	0.998
							400	0	0	0	0	0.999		824	0.002	0	0	0	0.998
							400	0	0	0	0	1		825	0	0.002	0	0.998	0
							400	0	0	0	0	1		825	0	0.001	0	0.999	0
							400	0	0	0	0	1		825	0	0.002	0	0.999	0
							400	0	0	0	0	1		825	0	0.001	0	0.999	0
							400	0	0	0	0	1		825	0	0.001	0	0.999	0
							403	0.394	0.003	0.496	0	0.107		825	0	0.001	0	0.999	0
							403	0.3	0.003	0.569	0	0.128		825	0	0.002	0	0.998	0
							403	0.391	0.008	0.525	0	0.077		825	0	0.001	0	0.999	0
							418	0.001	0	0.009	0	0.991		825	0	0.002	0	0.998	0
							418	0.001	0	0.01	0	0.99		825	0	0.002	0	0.998	0
							436	0	0.996	0	0	0.003		825	0	0.002	0	0.998	0
							436	0	0.991	0	0	0.009		825	0	0.001	0	0.999	0
							436	0	0.993	0	0	0.006		825	0	0.001	0	0.999	0
							436	0	0.982	0.001	0	0.017		825	0	0.001	0	0.999	0
							441	0.104	0.072	0.437	0.002	0.385		825	0	0.001	0	0.999	0
							441	0.107	0.066	0.432	0	0.395		825	0	0.002	0	0.998	0
							441	0.099	0.066	0.475	0.002	0.359		827	0.001	0.893	0	0.106	0
							441	0.109	0.073	0.395	0	0.422		827	0.001	0.865	0	0.135	0
							443	0	0	0	0	1		827	0.001	0.877	0	0.122	0
							443	0	0	0	0	1		827	0.002	0.862	0	0.137	0
							443	0	0	0	0	1		827	0.001	0.894	0	0.105	0
							443	0	0	0	0	1		827	0.001	0.905	0	0.094	0
							446	0.006	0.003	0.662	0	0.329		827	0.001	0.86	0	0.139	0
							447	0.012	0	0.984	0	0.004		827	0.001	0.889	0	0.109	0
							447	0.021	0	0.975	0	0.004		827	0.001	0.909	0	0.09	0
							447	0.008	0	0.989	0	0.003		827	0.001	0.891	0	0.108	0
							448	0.002	0.002	0.966	0	0.03		827	0.001	0.908	0	0.091	0
							460	0.007	0.003	0.369	0	0.621		827	0.001	0.926	0	0.073	0
							460	0.013	0.004	0.442	0	0.542		827	0.001	0.897	0	0.102	0
							460	0.01	0.005	0.514	0	0.47		827	0.001	0.896	0	0.103	0
							464	0.001	0	0	0	0.999		827	0.001	0.894	0	0.105	0
							464	0.003	0	0	0	0.997		827	0.001	0.897	0	0.102	0
							464	0	0	0	0	1		827	0.001	0.891	0	0.108	0
							464	0	0	0	0	0.999		827	0.001	0.898	0	0.101	0
							464	0	0	0	0	1		827	0.001	0.861	0	0.138	0
							464	0.001	0	0	0	0.999		827	0.001	0.874	0	0.126	0
							464	0.001	0	0	0	0.999		827	0	0.902	0	0.098	0
							464	0.001	0	0	0	0.999		827	0.001	0.914	0	0.085	0
							464	0	0	0	0	1		827	0.001	0.907	0	0.092	0
							464	0	0	0	0	1		827	0.001	0.888	0	0.111	0
							464	0.001	0	0	0	0.999		827	0.001	0.846	0	0.153	0
							466	0.104	0.073	0.45	0.001	0.372		827	0.001	0.9	0	0.1	0
							474	0.689	0.311	0	0	0		827	0.001	0.916	0	0.083	0
							475	0.108	0.056	0.612	0.004	0.221		827	0.001	0.895	0	0.104	0
							475	0.239	0.039	0.499	0	0.223		827	0.001	0.893	0	0.106	0
							475	0.216	0.051	0.511	0	0.221		827	0.001	0.879	0	0.12	0
							475	0.19	0.066	0.538	0.001	0.205		827	0.001	0.895	0	0.104	0
							475	0.438	0.062	0.336	0	0.164		827	0.001	0.873	0	0.126	0
							475	0.281	0.072	0.442	0	0.204		828	0	0	0	1	0
							475	0.296	0.042	0.449	0	0.213		829	0	0	0	1	0
							475	0.277	0.058	0.461	0	0.204		829	0	0	0	1	0
							475	0.171	0.049	0.559	0.001	0.22		835	0.004	0.004	0.918	0	0.073
							475	0.207	0.056	0.521	0	0.217		844	0.263	0.638	0	0	0.099
							475	0.208	0.037	0.528	0	0.227		854	0	0	0	1	0
							475	0.209	0.071	0.495	0	0.225		854	0	0	0	1	0
							475	0.177	0.066	0.552	0	0.204		854	0	0	0	1	0
							475	0.207	0.059	0.517	0	0.217		855	0	0.767	0	0.233	0
							475	0.306	0.064	0.436	0	0.194		855	0	0.856	0	0.144	0
							475	0.204	0.045	0.539	0	0.212		861	0.066	0.146	0.513	0.004	0.271
							475	0.137	0.071	0.59	0.003	0.199		861	0.064	0.181	0.448	0.003	0.303
							475	0.154	0.045	0.579	0.001	0.22		872	0	0.001	0	0.999	0
							492	0.315	0.685	0	0	0		872	0	0.001	0	0.999	0
							512	0.002	0.001	0.991	0	0.006		879	0	0	0.001	0	0.999
							528	0.009	0.003	0.331	0	0.657		881	0.021	0.017	0.221	0	0.741
							530	0.014	0.005	0.251	0	0.73		881	0.053	0.031	0.469	0.001	0.446
							538	0	0	0.035	0	0.965		881	0.024	0.008	0.22	0	0.748
							538	0	0	0.053	0	0.947		881	0.05	0.04	0.514	0.001	0.396
							572	0.312	0.243	0.34	0.002	0.102		883	0.052	0.01	0	0	0.938
							572	0.291	0.224	0.357	0.001	0.126		883	0.059	0.014	0	0	0.927
							572	0.298	0.233	0.352	0.002	0.115		883	0.058	0.018	0	0	0.924
							572	0.162	0.132	0.515	0.011	0.18		883	0.06	0.02	0	0	0.919
							572	0.313	0.232	0.334	0.001	0.12		883	0.058	0.017	0	0	0.925
							572	0.311	0.238	0.329	0.001	0.12		883	0.053	0.01	0	0	0.937
							572	0.38	0.274	0.253	0.001	0.093		883	0.06	0.015	0	0	0.925
							572	0.248	0.195	0.409	0.001	0.145		883	0.061	0.022	0	0	0.918
							572	0.254	0.203	0.405	0.002	0.135		883	0.058	0.014	0	0	0.928
							572	0.302	0.259	0.327	0.001	0.112		883	0.056	0.015	0	0	0.93
							572	0.303	0.23	0.354	0.002	0.111		883	0.058	0.008	0	0	0.934
							572	0.356	0.271	0.281	0	0.091		887	0	0	0	1	0
							572	0.284	0.217	0.368	0.002	0.129		890	0	0	0	1	0
							572	0.351	0.262	0.281	0.001	0.105		933	0.994	0.001	0.005	0	0
							572	0.315	0.245	0.321	0.001	0.119		945	0	0	0.111	0	0.889
							572	0.304	0.242	0.345	0.003	0.107		945	0	0	0.106	0	0.894
							572	0.31	0.227	0.345	0.001	0.116		945	0	0	0.097	0	0.903
							572	0.293	0.243	0.344	0.002	0.118		951	0.001	0.001	0.949	0	0.049
							572	0.137	0.109	0.562	0.008	0.184		969	0	0	0	0	1
							572	0.321	0.252	0.326	0.002	0.099		969	0	0	0	0	1
							572	0.155	0.122	0.548	0.008	0.167		985	0.098	0.033	0.818	0	0.051
							572	0.203	0.158	0.476	0.007	0.156		990	0	0	0	0	1
							572	0.282	0.219	0.375	0.001	0.122		990	0	0	0	0	1
							572	0.32	0.239	0.324	0.002	0.116		990	0	0	0	0	1
							572	0.263	0.204	0.393	0.002	0.139		990	0	0	0	0	1
							572	0.158	0.127	0.505	0.012	0.198		990	0	0	0	0	1
							573	0	0	0	0	1		990	0	0	0	0	1
							573	0	0	0	0	1		990	0	0	0	0	1
							573	0	0	0	0	1		990	0	0	0	0	1
							573	0	0	0	0	1		990	0	0	0	0	1
							573	0	0	0	0	1		990	0	0	0	0	1
							573	0	0	0	0	1		990	0	0	0	0	1
							573	0	0	0	0	1		990	0	0	0	0	1
							574	0	0	0	0	1		990	0	0	0	0	1
							574	0	0	0	0	1		991	0	0	1	0	0
							574	0	0	0	0	1		997	0	0	1	0	0
							574	0	0	0	0	1		1009	0.023	0.007	0.609	0.009	0.353
							574	0	0	0	0	1		1040	0	0	0	0	1
							574	0	0	0	0	1		1044	0	0	0	0	1
							574	0	0	0	0	1		1044	0	0	0	0	1
							574	0	0	0	0	1		1044	0	0	0	0	1
							574	0	0	0	0	1		1044	0	0	0	0	1
							574	0	0	0	0	1		1044	0	0	0	0	1
							574	0	0	0	0	1		1044	0	0	0	0	1
							574	0	0	0	0	1		1044	0	0	0	0	1
							574	0	0	0	0	1		1044	0	0	0	0	1
							574	0	0	0	0	1		1044	0	0	0	0	1
							574	0	0	0	0	1		1044	0	0	0	0	1
							574	0	0	0	0	1		1044	0	0	0	0	1
							574	0	0	0	0	1		1044	0	0	0	0	1
							574	0	0	0	0	1		1044	0	0	0	0	1
							574	0	0	0	0	1		1044	0	0	0	0	1
							574	0	0	0	0	1		1044	0	0	0	0	1
							574	0	0	0	0	1		1071	0.012	0.017	0.488	0	0.482
							574	0	0	0	0	1		1173	0.004	0.87	0	0.126	0
							574	0	0	0	0	1		1173	0.002	0.833	0	0.165	0
							574	0	0	0	0	1		1173	0.002	0.874	0	0.124	0
							574	0	0	0	0	1		1191	0.022	0.123	0	0.115	0.74
							574	0	0	0	0	1		1365	0	0	0	0	1
							574	0	0	0	0	1		1398	0.148	0.046	0.332	0.001	0.473
							574	0	0	0	0	1		1460	0.056	0.006	0.002	0	0.936
							574	0	0	0	0	1		1519	0.003	0.003	0.001	0	0.993
							574	0	0	0	0	1		1519	0.007	0.006	0.001	0	0.986
							574	0	0	0	0	1		1540	0	0	1	0	0
							574	0	0	0	0	1		1541	0.012	0.159	0	0.025	0.804
							574	0	0	0	0	1		1614	0.005	0.818	0	0.169	0.008
							574	0	0	0	0	1		1628	0.127	0.253	0.282	0.047	0.291
							574	0	0	0	0	1		1628	0.104	0.136	0.481	0.029	0.25
							574	0	0	0	0	1		1701	0	0	0.046	0	0.954
							574	0	0	0	0	1		1709	0.001	0	0.379	0	0.62
							581	0.025	0.015	0.63	0	0.33		1759	0	0	0	0	1
							581	0.019	0.014	0.626	0	0.342		1769	0.056	0.053	0.664	0.029	0.198
							581	0.025	0.019	0.568	0	0.389		1774	0.146	0.116	0.272	0.188	0.278
							583	0	0	0.004	0	0.996		1818	0.001	0	0.08	0	0.919
							583	0	0	0.002	0	0.998		1919	0	0	0	0	1
							583	0	0	0	0	1		1962	0.004	0.051	0.903	0	0.043
							583	0	0	0.003	0	0.997		2030	0	0	0	0	1
							583	0	0	0.001	0	0.999		2030	0	0	0	0	1
							583	0	0	0.001	0	0.999		2030	0	0	0	0	1
							583	0	0	0.001	0	0.999		2030	0	0	0	0	1
							583	0	0	0.007	0	0.993		2030	0	0	0	0	1
							583	0	0	0.003	0	0.997		2030	0	0	0	0	1
							583	0	0	0.001	0	1		2030	0	0	0	0	1
							583	0	0	0.001	0	0.999		2030	0	0	0	0	1
							586	0.028	0.01	0.825	0.001	0.137		2030	0	0	0	0	1
							595	0	0	0	0	0.999		2030	0	0	0	0	1
							606	0	0	0.002	0	0.998		2030	0	0	0	0	1
							607	0	0	0	0	1		2030	0	0	0	0	1
							607	0	0	0	0	1		2030	0	0	0	0	1
							607	0	0	0	0	1		2030	0	0	0	0	1
							658	0.833	0.002	0	0	0.166		2030	0	0	0	0	1
							658	0.827	0.002	0	0	0.171		2033	0.005	0.002	0.315	0	0.678
							658	0.831	0.002	0	0	0.167		2033	0.017	0.008	0.449	0	0.526
							658	0.826	0.002	0	0	0.172		2033	0.003	0.002	0.248	0	0.747
							658	0.825	0.002	0	0	0.173		2033	0.01	0.003	0.238	0	0.75
							661	0.014	0.008	0.52	0	0.457		2036	0.028	0.021	0.33	0	0.62
							661	0.004	0.002	0.465	0	0.529		2036	0.033	0.013	0.245	0	0.709
							661	0.005	0.005	0.495	0	0.496		2036	0.018	0.012	0.171	0	0.799
							661	0.024	0.017	0.56	0.003	0.397		2079	0.233	0.025	0.253	0	0.489
							661	0.004	0.003	0.425	0	0.568		2091	0.05	0.064	0.354	0	0.531
							677	0	0	1	0	0		2106	0	0.001	0	0	0.999
							677	0	0	1	0	0		2109	0	0	0.009	0	0.991
							677	0	0	1	0	0		2123	0.026	0.038	0.739	0.001	0.197
							677	0	0	1	0	0		2130	0.004	0.003	0.908	0	0.084
							677	0	0	1	0	0		2135	0	0	0	0	1
							677	0	0	1	0	0		2135	0	0	0	0	1
							677	0	0	1	0	0		2135	0	0	0	0	1
							760	0.094	0.067	0.665	0.007	0.167		2135	0	0	0	0	1
							760	0.064	0.044	0.718	0.007	0.167		2135	0	0	0	0	1
							760	0.099	0.066	0.683	0.004	0.148		2135	0	0	0	0	1
							763	0.719	0.28	0	0	0.001		2149	0.077	0.923	0	0	0
							768	0.022	0.033	0.71	0.001	0.234		2149	0.083	0.917	0	0	0
							775	0	0	0	0	1		2153	0.034	0.037	0.475	0	0.455
							775	0	0	0	0	1		2178	0.098	0.095	0.234	0.044	0.529
							806	0.248	0.189	0.352	0.001	0.209		2178	0.085	0.108	0.396	0.035	0.376
							814	0	0	0	0	1		2178	0.096	0.086	0.24	0.03	0.547
							814	0	0	0	0	1		2197	0	0	0.586	0	0.414
							814	0	0	0	0	1		2197	0	0	0.61	0	0.39
							814	0	0	0	0	1		2219	0.001	0	0.972	0	0.027
							822	0.252	0.176	0.429	0.008	0.135		2254	0	0	0	0	0.999
							824	0	0	0	0	1		2273	0.007	0.038	0	0.005	0.95
							824	0	0	0	0	1		2274	0	0	0	0	1
							824	0	0	0	0	1		2274	0	0	0	0	1
							824	0	0	0	0	1		2274	0	0	0	0	1
							824	0	0	0	0	1		2274	0	0	0	0	1
							824	0	0	0	0	1		2274	0	0	0	0	1
							835	0.002	0.001	0.939	0	0.058		2288	0.02	0.021	0.437	0	0.523
							835	0.004	0.002	0.924	0	0.069		2289	0.034	0.033	0.739	0.002	0.192
							861	0.187	0.066	0.586	0.004	0.157		2314	0	0	0.036	0	0.964
							861	0.304	0.08	0.5	0.002	0.113		2314	0	0	0.098	0	0.902
							875	0.007	0.004	0.726	0	0.263		2364	0.138	0.029	0.574	0.001	0.259
							879	0.004	0.002	0.472	0	0.522		2689	0.015	0.056	0	0.007	0.922
							881	0.002	0.001	0.122	0	0.875		2689	0.074	0.383	0	0.036	0.506
							883	0.266	0.136	0.001	0	0.597		2774	0.002	0.982	0	0.016	0
							883	0.219	0.127	0.002	0	0.653		2796	0	0	0	0	1
							883	0.317	0.163	0.001	0	0.519		2807	0.002	0.001	0.136	0	0.862
							883	0.202	0.11	0.002	0	0.687		2854	0.035	0.02	0.681	0	0.263
							883	0.302	0.162	0.001	0	0.535		2895	0	0	0	0	1
							883	0.23	0.113	0.001	0	0.656		2976	0	0	0	0	1
							883	0.283	0.153	0.001	0	0.563		3016	0.072	0.274	0.373	0.039	0.242
							904	0	0	0	0	1		3094	0	0	0.008	0	0.992
							918	0.963	0.033	0.001	0	0.003		3115	0	0	0	0	1
							918	0.965	0.032	0.001	0	0.002		3155	0	0	0	0	1
							969	0	0	0	0	1		3155	0	0	0	0	1
							969	0	0	0	0	1		3276	0.002	0.001	0.959	0	0.038
							978	0.005	0.003	0.858	0	0.134		3335	0.083	0.264	0.215	0.001	0.438
							988	0.116	0.073	0.626	0.002	0.183		3335	0.061	0.239	0.251	0.001	0.448
							991	0	0	0.999	0	0.001		3335	0.078	0.231	0.292	0.003	0.397
							991	0	0	0.999	0	0.001		3520	0	0	0.091	0	0.909
							1003	0	0	0.094	0	0.906		3574	0.014	0.02	0.002	0	0.964
							1033	0	0.016	0.75	0	0.234		3895	0	0	0	0	1
							1033	0	0.01	0.742	0	0.248		3895	0	0	0	0	1
							1035	0.021	0.022	0.554	0	0.403		3925	0.001	0.002	0.974	0	0.024
							1038	0	0	0	0	1		4028	0	0	0.993	0	0.006
							1042	0.013	0.004	0.483	0	0.5		4243	0	0	0	0	1
							1073	0	0	0	0	1		4307	0.023	0.025	0.783	0.003	0.166
							1079	0	0	0	0	1		4373	0.027	0.009	0.293	0	0.67
							1079	0	0	0	0	1		4425	0.124	0.159	0.386	0.087	0.245
							1080	0.008	0.004	0.933	0	0.055		4431	0	0.003	0	0.997	0
							1080	0.008	0.005	0.945	0	0.042		4701	0.047	0.018	0.561	0	0.374
							1276	0	0	1	0	0		4799	0.02	0.025	0.665	0	0.289
							1319	0.002	0.001	0.96	0	0.037		4811	0.018	0.016	0.793	0.001	0.171
							1326	0.025	0.014	0.643	0	0.318		4811	0.012	0.009	0.784	0	0.194
							1363	0	0	0.925	0	0.074		4852	0	0	0.952	0	0.048
							1365	0	0	0	0	1		4852	0	0	0.963	0	0.037
							1376	0.001	0.001	0.988	0	0.011		4956	0.018	0.272	0.06	0.197	0.453
							1380	0.043	0.01	0.556	0.001	0.39		5002	0.12	0.109	0.472	0.001	0.298
							1395	0.178	0.068	0.448	0.001	0.305		5018	0.173	0.231	0.251	0.001	0.344
							1405	0.003	0.168	0	0.137	0.692		5114	0.156	0.057	0.424	0.032	0.331
							1409	0.015	0.011	0.788	0.001	0.185		5119	0.06	0.024	0.778	0.001	0.137
							1510	0	0	0	0	1		5136	0	0	0	0	1
							1540	0	0	1	0	0		5136	0	0	0	0	1
							1696	0.105	0.017	0	0	0.879		5136	0	0	0	0	1
							1703	0	0	0	0	1		5136	0	0	0	0	1
							1707	0.001	0	0	0	0.999		5136	0	0	0	0	1
							1707	0.001	0	0	0	0.999		5136	0	0	0	0	1
							1707	0.001	0	0	0	0.999		5136	0	0	0	0	1
							1709	0.001	0.021	0.923	0	0.056		5136	0	0	0	0	1
							1728	0.048	0.021	0.058	0	0.874		5136	0.001	0	0	0	1
							1751	0.938	0.058	0.001	0	0.003		5136	0.001	0	0	0	1
							1811	0.463	0.301	0.117	0	0.119		5136	0	0	0	0	1
							1923	0	0	0	0	1		5136	0	0	0	0	1
							1932	0.018	0.009	0.633	0	0.34		5136	0	0	0	0	1
							1943	0.129	0.1	0.562	0.015	0.194		5136	0.001	0	0	0	1
							1947	0.014	0.007	0.91	0	0.069		5136	0	0	0	0	1
							1949	0.686	0.314	0	0	0		5136	0	0	0	0	1
							1961	0.001	0	0.997	0	0.003		5136	0	0	0	0	1
							1967	0.087	0.006	0.41	0	0.497		5136	0	0	0	0	1
							2030	0	0	0	0	1		5136	0.001	0	0	0	1
							2030	0	0	0	0	1		5136	0	0	0	0	1
							2030	0	0	0	0	1		5136	0	0	0	0	1
							2030	0	0	0	0	1		5136	0	0	0	0	1
							2030	0	0	0	0	1		5136	0.001	0	0	0	0.999
							2030	0	0	0	0	1		5136	0	0	0	0	1
							2030	0	0	0	0	1		5136	0	0	0	0	1
							2030	0	0	0	0	1		5136	0	0	0	0	1
							2030	0	0	0	0	1		5136	0	0	0	0	1
							2030	0	0	0	0	1		5136	0.001	0	0	0	0.999
							2030	0	0	0	0	1		5136	0	0	0	0	1
							2030	0	0	0	0	1		5136	0	0	0	0	1
							2030	0	0	0	0	1		5136	0	0	0	0	1
							2030	0	0	0	0	1		5136	0	0	0	0	1
							2030	0	0	0	0	1		5136	0	0	0	0	1
							2030	0	0	0	0	1		5136	0	0	0	0	1
							2030	0	0	0	0	1		5136	0	0	0	0	1
							2030	0	0	0	0	1		5136	0	0	0	0	1
							2030	0	0	0	0	1		5136	0	0	0	0	1
							2030	0	0	0	0	1		5136	0.001	0	0	0	0.999
							2033	0.001	0	0.175	0	0.823		5141	0.173	0.134	0.236	0	0.457
							2033	0.001	0	0.135	0	0.864		5243	0.143	0.162	0.382	0.006	0.307
							2033	0.004	0.002	0.29	0	0.704		5244	0	0	0	0	1
							2033	0.002	0.001	0.226	0	0.772		5244	0	0	0	0	1
							2033	0.002	0.001	0.24	0	0.758		5311	0.026	0.029	0.709	0	0.236
							2037	0.055	0.031	0.714	0.003	0.197		5313	0.04	0.015	0.668	0.001	0.276
							2039	0	0	0	0	1		5318	0.057	0.018	0.359	0	0.567
							2040	0.07	0.339	0.521	0.001	0.07		5319	0.548	0.009	0	0	0.444
							2041	0.002	0.001	0	0	0.997		5320	0.035	0.019	0.463	0	0.483
							2053	0.079	0.148	0.614	0.007	0.152		5321	0.143	0.028	0.651	0.001	0.177
							2054	0.008	0.003	0.924	0	0.065		5321	0.489	0.006	0.41	0	0.095
							2059	0.059	0.345	0.571	0.001	0.024		5322	0.223	0.289	0.4	0.001	0.088
							2065	0.002	0.001	0	0	0.998		5323	0.132	0.143	0.458	0.005	0.261
							2065	0.001	0.001	0	0	0.998		5324	0.139	0.084	0.332	0.003	0.443
							2065	0	0	0	0	1		5325	0.006	0	0.224	0	0.77
							2068	0.001	0.001	0.978	0	0.02		5326	0.012	0.013	0.838	0.001	0.137
							2069	0	0	0	0	1		5326	0.021	0.02	0.808	0.001	0.15
							2069	0	0	0	0	1		5327	0.01	0.003	0.171	0	0.816
							2069	0	0	0	0	1		5328	0.086	0.78	0	0	0.133
							2071	0.001	0	0.99	0	0.009		5329	0	0	0	0	1
							2072	0.169	0.124	0.524	0.008	0.174		5330	0.001	0	0	0	0.999
							2081	0	0	0	0	1		5331	0	0	0	0	1
							2082	0.006	0.002	0.505	0	0.488		5332	0	0	0.012	0	0.988
							2083	0.012	0.007	0.826	0	0.155		5333	0.001	0	0.027	0	0.972
							2086	0.11	0.085	0.324	0	0.481		5334	0.958	0.014	0.001	0	0.026
							2086	0.118	0.099	0.486	0.003	0.294		5335	0.003	0.001	0.126	0	0.87
							2091	0.015	0.002	0.203	0	0.78		5336	0.001	0	0.018	0	0.981
							2092	0.038	0.004	0.002	0	0.956		5337	0	0	0	0	1
							2093	0.006	0.004	0.76	0	0.231		5338	0.001	0.132	0.86	0	0.008
							2104	0.174	0.139	0.505	0.003	0.179		5339	0	0.021	0	0	0.979
							2104	0.274	0.213	0.395	0.001	0.116		5340	0.135	0.567	0	0	0.298
							2105	0.018	0.008	0.509	0	0.465		5341	0	0	0	0	1
							2107	0.01	0.002	0.407	0	0.581		5342	0	0	0	0	1
							2112	0.204	0.167	0.475	0.003	0.151		5343	0	0	0	0	1
							2122	0.029	0.044	0.395	0	0.533		5344	0.906	0.09	0	0	0.004
							2124	0	0	0	0	1		5345	0	0	0	1	0
							2125	0.007	0.003	0.799	0	0.192		5346	0.001	0.001	0.243	0	0.755
							2127	0	0	0	0	1		5347	0	0	0.013	0	0.987
							2130	0.009	0.002	0.892	0	0.096		5348	0.39	0.019	0.577	0	0.014
							2130	0.008	0.003	0.915	0	0.074		5348	0.149	0.046	0.693	0.002	0.109
							2130	0.009	0.003	0.888	0	0.101		5349	0.053	0.378	0.185	0.245	0.14
							2131	0.012	0.01	0.413	0	0.564		5358	0.001	0.002	0.001	0	0.996
							2133	0.011	0.007	0.869	0	0.113		5359	0.15	0.151	0.381	0.001	0.317
							2134	0.247	0.185	0.405	0.004	0.16		5360	0.007	0.006	0.467	0	0.519
							2135	0.015	0.007	0.542	0	0.436		5361	0.055	0.045	0.462	0	0.438
							2136	0.203	0.162	0.461	0.01	0.165		5362	0	0	0	0	1
							2136	0.257	0.193	0.401	0.008	0.141		5363	0	0	0	0	1
							2136	0.126	0.098	0.572	0.02	0.185		5364	0.069	0.045	0.517	0	0.369
							2136	0.216	0.168	0.446	0.012	0.158		5365	0.047	0.043	0.442	0.001	0.467
							2152	0	0	0	0	1		5366	0.492	0.431	0	0	0.077
							2152	0	0	0	0	1		5367	0.245	0.118	0.002	0	0.635
							2152	0	0	0	0	1		5368	0.001	0	0	0	0.999
							2156	0.08	0.043	0.601	0.006	0.27		5444	0.026	0.017	0.425	0	0.531
							2156	0.084	0.016	0.57	0	0.33		5445	0.033	0.023	0.748	0.002	0.194
							2156	0.036	0.007	0.359	0	0.598		5794	0.021	0.013	0.395	0	0.571
							2156	0.106	0.015	0.535	0	0.343
							2166	0.005	0.003	0.957	0	0.035
							2171	0.03	0.023	0.755	0.001	0.191
							2180	0.11	0.075	0.427	0.001	0.386
							2181	0.018	0.008	0.633	0.002	0.339
							2186	0.001	0	0.982	0	0.018
							2190	0.001	0	0	0	0.998
							2191	0.278	0.722	0	0	0
							2192	0.664	0.334	0.001	0	0.001
							2192	0.667	0.331	0.001	0	0.001
							2199	0.081	0.049	0.724	0.002	0.144
							2231	0.009	0.013	0.592	0	0.385
							2274	0.018	0.005	0.479	0	0.497
							2276	0	0	0	0	1
							2276	0	0	0	0	1
							2289	0.002	0.001	0.377	0	0.62
							2305	0.032	0.021	0.782	0.002	0.164
							2306	0.082	0.057	0.653	0.002	0.206
							2307	0.003	0.003	0.001	0	0.993
							2308	0.001	0	0.006	0	0.993
							2311	0	0	1	0	0
							2313	0	0	0.057	0	0.942
							2314	0.004	0.071	0.727	0	0.198
							2314	0.002	0.082	0.718	0	0.198
							2325	0.007	0.004	0.541	0	0.448
							2328	0.012	0.006	0.847	0	0.134
							2331	0.019	0.017	0.731	0	0.234
							2331	0.011	0.019	0.53	0	0.44
							2331	0.027	0.025	0.726	0.001	0.221
							2496	0.014	0.006	0.674	0	0.306
							2641	0.001	0	0	0	0.999
							2781	0.65	0.35	0	0	0
							2783	0.773	0.227	0	0	0
							2785	0.005	0.002	0.181	0	0.813
							2802	0.063	0.065	0.53	0.003	0.339
							2813	0.001	0	0.001	0	0.998
							2826	0.003	0.004	0.109	0	0.884
							2844	0.01	0.001	0.003	0	0.986
							2851	0.055	0.002	0.001	0	0.943
							2905	0.007	0.006	0.883	0	0.103
							3030	0.008	0.006	0.751	0	0.234
							3126	0.015	0.008	0.829	0	0.148
							3149	0.002	0.001	0.909	0	0.088
							3155	0.018	0.01	0.801	0	0.17
							3174	0.004	0.001	0.845	0	0.15
							3546	0.005	0.002	0.89	0	0.103
							3738	0.009	0.003	0.879	0	0.108
							3750	0.004	0.002	0.917	0	0.077
							3750	0.009	0.004	0.853	0	0.134
							3751	0.012	0.009	0.819	0	0.16
							3751	0.01	0.004	0.805	0	0.18
							3754	0.003	0.003	0.905	0	0.089
							3755	0.003	0.002	0.893	0	0.102
							3756	0.028	0.016	0.75	0.001	0.205
							3758	0.006	0.003	0.909	0	0.081
							3761	0.005	0.002	0.649	0	0.344
							3767	0.006	0.003	0.896	0	0.094
							3768	0.018	0.011	0.642	0.001	0.329
							3771	0.003	0.002	0.661	0	0.335
							3772	0.005	0.003	0.932	0	0.061
							3776	0.003	0.002	0.929	0	0.066
							3778	0.004	0.002	0.886	0	0.108
							3779	0.01	0.006	0.859	0	0.125
							3780	0.005	0.002	0.835	0	0.158
							3782	0.003	0.001	0.913	0	0.083
							825	0.002	0.001	0.933	0	0.065
							825	0.004	0.003	0.913	0	0.081
							825	0.002	0.001	0.937	0	0.06
							825	0.003	0.002	0.905	0	0.09
							825	0.002	0.001	0.929	0	0.068
							825	0.002	0.002	0.926	0	0.069
							825	0.001	0.001	0.922	0	0.075
							825	0.002	0.001	0.907	0	0.091
							825	0.003	0.002	0.896	0	0.099
							825	0.01	0.007	0.89	0.001	0.092
							825	0.004	0.002	0.907	0	0.087
							825	0.003	0.002	0.935	0	0.061
							827	0.002	0.001	0.929	0	0.069
							827	0.004	0.003	0.897	0	0.097
							827	0.006	0.003	0.87	0	0.121
							827	0.005	0.003	0.876	0	0.116
							827	0.003	0.002	0.885	0	0.11
							827	0.003	0.001	0.935	0	0.062
							827	0.002	0.002	0.93	0	0.067
							827	0.004	0.002	0.908	0	0.086
							827	0.003	0.001	0.906	0	0.09
							827	0.002	0.002	0.916	0	0.08
							827	0.006	0.004	0.888	0	0.101
							827	0.007	0.005	0.891	0	0.098
							827	0.005	0.003	0.908	0	0.083
							827	0.001	0.001	0.891	0	0.107
							827	0.003	0.002	0.895	0	0.1
							827	0.002	0.001	0.928	0	0.069
							827	0.003	0.001	0.933	0	0.063
							827	0.003	0.002	0.913	0	0.082
							827	0.005	0.001	0.912	0	0.082
							827	0.002	0.001	0.918	0	0.078
							827	0.004	0.001	0.918	0	0.077
							827	0.007	0.004	0.888	0	0.101
							827	0.002	0.001	0.916	0	0.081
							827	0.004	0.003	0.905	0	0.088
							827	0.003	0.001	0.896	0	0.1
							827	0.003	0.001	0.922	0	0.074
							827	0.005	0.003	0.892	0	0.099
							827	0.004	0.002	0.9	0	0.094
							827	0.003	0.001	0.902	0	0.094
							827	0.005	0.003	0.902	0	0.089
							827	0.008	0.004	0.877	0	0.11
							827	0.003	0.001	0.927	0	0.069
							827	0.01	0.007	0.878	0	0.105
							827	0.002	0.001	0.909	0	0.088
							827	0.002	0.001	0.925	0	0.072
							827	0.005	0.004	0.858	0	0.133
							827	0.007	0.005	0.887	0	0.1
							828	0.007	0.005	0.876	0	0.112
							830	0.005	0.001	0.91	0	0.084
							832	0.008	0.004	0.887	0	0.1
							855	0.001	0.001	0.937	0	0.061
							962	0.004	0.003	0.904	0	0.09
							962	0.002	0	0.939	0	0.059
							962	0.003	0.001	0.915	0	0.081
							1096	0.003	0.002	0.899	0	0.096
							1243	0.008	0.005	0.864	0	0.123
							1614	0.003	0.001	0.937	0	0.06
							1614	0.004	0.002	0.901	0	0.093
							1769	0.025	0.018	0.804	0.002	0.142
							1773	0.005	0.003	0.902	0	0.09
							1774	0.008	0.005	0.875	0.001	0.111
							1837	0.001	0.001	0.913	0	0.085
							2073	0.001	0.001	0.942	0	0.056
							2126	0.003	0.001	0.927	0	0.069
							2129	0.002	0	0.918	0	0.08
							2137	0.006	0.002	0.882	0	0.111
							2175	0.002	0.001	0.91	0	0.087
							2178	0.002	0.001	0.931	0	0.065
							2298	0.004	0.002	0.916	0	0.078
							2326	0.003	0.002	0.877	0	0.118
							2819	0.002	0.001	0.912	0	0.086
							3144	0.001	0	0.946	0	0.053
							3152	0.002	0.002	0.935	0	0.061
							3753	0.002	0.001	0.912	0	0.085
							3760	0.006	0.003	0.859	0	0.132
							3775	0.003	0.001	0.934	0	0.062
							3777	0.003	0.001	0.913	0	0.083

## Sheet: Genetic distance
Nei's genetic distance within hosts between study periods using allele information
Group	Genetic Distance (p-value)
Cattle 2005 -07 vs. 2010 -12	0.1862 (0.1162)
Sheep 2005 -07 vs. 2010 -12	0.2184 (0.0510)
Chicken 2001 vs. 2005 -07	0.4018 (<0.0001)
Chicken 2001 vs. 2010 -12	0.3330 (0.0016)
Chicken 2005 -07 vs. 2010 -12	0.3242 (<0.0001)
Clinical 2001 vs. 2005 -07	0.1840 (0.1714)
Clinical 2001 vs. 2010 -12	0.1803 (0.1415)
Clinical 2005 -07 vs. 2010 -12	0.1016 (<0.0001)

## Sheet: Common STs
2001								2005-07																								2010-12
Clinical				Chicken				Clinical				Chicken				Cattle				Sheep				Wbirds				Pigs				Clinical				Chicken				Cattle				Sheep
2001	No	%		2001	No	%		2005-2007	No	%		2005-2007	No	%		2005-2007	No	%		2005-2007	No	%		2005-2007	No	%		2005-2007	No	%		2010-2012	No	%		2010-2012	No	%		2010-2012	No	%		2010-2012	No	%
21	22	12.7907		21	10	11.9048		21	161	11.0882		257	36	12.9964		61	20	19.2308		827	18	18.5567		220	47	25		854	6	15		21	168	13.0031		51	30	8.47458		42	31	19.6203		19	13	6.63265
45	16	9.30233		257	9	10.7143		257	123	8.47107		574	23	8.30325		19	13	12.5		61	16	16.4948		45	17	9.04255		1624	4	10		45	74	5.72755		45	27	7.62712		61	31	19.6203		21	17	8.67347
257	9	5.23256		5	6	7.14286		45	95	6.5427		45	22	7.94224		42	12	11.5385		825	9	9.27835		637	15	7.97872		1549	3	7.5		48	74	5.72755		21	22	6.21469		19	17	10.7595		38	1	0.510204
5	6	3.48837		25	5	5.95238		48	91	6.26722		51	20	7.22022		38	8	7.69231		273	7	7.21649		2209	7	3.7234		1055	2	5		50	74	5.72755		5136	21	5.9322		58	11	6.96203		42	9	4.59184
50	6	3.48837		584	5	5.95238		51	57	3.92562		2030	13	4.69314		827	7	6.73077		42	6	6.18557		1341	5	2.65957		1058	2	5		257	71	5.49536		48	17	4.80226		270	11	6.96203		48	5	2.55102
61	6	3.48837		53	4	4.7619		53	45	3.09917		573	10	3.61011		21	5	4.80769		19	5	5.15464		447	4	2.12766		1096	2	5		51	43	3.32817		50	17	4.80226		21	10	6.32911		50	1	0.510204
53	5	2.90698		324	4	4.7619		50	42	2.89256		814	10	3.61011		2671	4	3.84615		21	5	5.15464		1268	4	2.12766		1450	2	5		5	41	3.17337		464	16	4.51977		827	10	6.32911		52	4	2.04082
584	5	2.90698		354	4	4.7619		354	39	2.68595		354	9	3.2491		262	3	2.88462		48	5	5.15464		19	3	1.59574		2696	2	5		53	41	3.17337		53	15	4.23729		48	5	3.16456		53	14	7.14286
19	4	2.32558		104	2	2.38095		574	37	2.54821		1614	8	2.88809		45	2	1.92308		206	2	2.06186		262	3	1.59574		19	1	2.5		5136	38	2.94118		257	11	3.10734		262	4	2.53165		58	1	0.510204
48	4	2.32558		594	2	2.38095		827	37	2.54821		42	7	2.52708		48	2	1.92308		266	2	2.06186		2222	3	1.59574		58	1	2.5		19	35	2.70898		5	9	2.54237		825	4	2.53165		61	23	11.7347
137	4	2.32558		855	2	2.38095		19	36	2.47934		48	7	2.52708		55	2	1.92308		436	2	2.06186		2678	3	1.59574		825	1	2.5		827	32	2.47678		19	8	2.25989		206	3	1.89873		137	1	0.510204
205	4	2.32558		2260	2	2.38095		61	29	1.99725		334	7	2.52708		58	2	1.92308		1614	2	2.06186		11	2	1.06383		890	1	2.5		42	31	2.39938		267	7	1.9774		45	2	1.26582		206	10	5.10204
22	3	1.74419		22	1	1.19048		137	28	1.92837		825	7	2.52708		206	2	1.92308		2149	2	2.06186		1003	2	1.06383		899	1	2.5		61	29	2.24458		827	7	1.9774		53	2	1.26582		227	1	0.510204
42	3	1.74419		45	1	1.19048		572	26	1.79063		21	4	1.44404		257	2	1.92308		38	1	1.03093		1027	2	1.06383		1556	1	2.5		464	24	1.85759		945	7	1.9774		257	2	1.26582		257	1	0.510204
104	3	1.74419		48	1	1.19048		42	22	1.51515		25	4	1.44404		270	2	1.92308		45	1	1.03093		1223	2	1.06383		1617	1	2.5		22	20	1.54799		1044	7	1.9774		520	2	1.26582		262	9	4.59184
206	3	1.74419		50	1	1.19048		262	20	1.37741		137	4	1.44404		2217	2	1.92308		52	1	1.03093		1330	2	1.06383		1834	1	2.5		354	18	1.39319		61	6	1.69492		2149	2	1.26582		270	9	4.59184
262	3	1.74419		52	1	1.19048		2030	20	1.37741		52	3	1.08303		53	1	0.961538		53	1	1.03093		2016	2	1.06383		2220	1	2.5		825	16	1.23839		573	6	1.69492		55	1	0.632911		273	6	3.06122
273	3	1.74419		206	1	1.19048		475	18	1.23967		53	3	1.08303		81	1	0.961538		104	1	1.03093		2654	2	1.06383		2508	1	2.5		1044	15	1.16099		583	6	1.69492		227	1	0.632911		447	1	0.510204
978	3	1.74419		316	1	1.19048		122	15	1.03306		230	3	1.08303		432	1	0.961538		270	1	1.03093		3110	2	1.06383		2658	1	2.5		2030	15	1.16099		42	5	1.41243		356	1	0.632911		583	1	0.510204
2250	3	1.74419		400	1	1.19048		5	14	0.964187		828	3	1.08303		658	1	0.961538		417	1	1.03093		22	1	0.531915		2695	1	2.5		572	14	1.08359		574	5	1.41243		436	1	0.632911		825	3	1.53061
49	2	1.16279		447	1	1.19048		206	13	0.895317		867	3	1.08303		1332	1	0.961538		516	1	1.03093		48	1	0.531915		2697	1	2.5		574	14	1.08359		828	5	1.41243		583	1	0.632911		827	42	21.4286
324	2	1.16279		464	1	1.19048		273	13	0.895317		2195	3	1.08303		1509	1	0.961538		711	1	1.03093		50	1	0.531915		2718	1	2.5		990	13	1.00619		2135	5	1.41243		933	1	0.632911		855	1	0.510204
354	2	1.16279		538	1	1.19048		22	12	0.826446		11	2	0.722022		2651	1	0.961538		962	1	1.03093		53	1	0.531915		3113	1	2.5		52	12	0.928793		4243	5	1.41243		1089	1	0.632911		872	3	1.53061
447	2	1.16279		574	1	1.19048		267	12	0.826446		19	2	0.722022		2656	1	0.961538		1173	1	1.03093		61	1	0.531915		3125	1	2.5		267	11	0.851393		354	4	1.12994		1326	1	0.632911		890	5	2.55102
574	2	1.16279		794	1	1.19048		825	12	0.826446		61	2	0.722022		2660	1	0.961538		1269	1	1.03093		206	1	0.531915		3176	1	2.5		583	11	0.851393		2274	4	1.12994		1614	1	0.632911		962	2	1.02041
883	2	1.16279		825	1	1.19048		464	11	0.757576		353	2	0.722022		2662	1	0.961538		2208	1	1.03093		257	1	0.531915						883	11	0.851393		5317	4	1.12994		2161	1	0.632911		1614	2	1.02041
2233	2	1.16279		845	1	1.19048		583	11	0.757576		827	2	0.722022		2664	1	0.961538		2215	1	1.03093		270	1	0.531915						137	10	0.773994		52	3	0.847458		5357	1	0.632911		1680	2	1.02041
2249	2	1.16279		880	1	1.19048		52	9	0.619835		837	2	0.722022		2665	1	0.961538		2652	1	1.03093		677	1	0.531915						273	10	0.773994		334	3	0.847458						1681	2	1.02041
2252	2	1.16279		1089	1	1.19048		104	7	0.482094		962	2	0.722022		2673	1	0.961538		2661	1	1.03093		693	1	0.531915						324	9	0.696594		353	3	0.847458						2149	2	1.02041
25	1	0.581395		1618	1	1.19048		400	7	0.482094		1079	2	0.722022		2674	1	0.961538						696	1	0.531915						262	7	0.541796		990	3	0.847458						3573	2	1.02041
51	1	0.581395		1673	1	1.19048		573	7	0.482094		5	1	0.361011		2683	1	0.961538						789	1	0.531915						403	7	0.541796		992	3	0.847458						5314	1	0.510204
97	1	0.581395		1717	1	1.19048		677	7	0.482094		104	1	0.361011		3177	1	0.961538						793	1	0.531915						38	6	0.464396		3895	3	0.847458						5350	1	0.510204
132	1	0.581395		2227	1	1.19048		883	7	0.482094		132	1	0.361011										799	1	0.531915						122	6	0.464396		5315	3	0.847458						5351	1	0.510204
270	1	0.581395		2233	1	1.19048		25	6	0.413223		267	1	0.361011										808	1	0.531915						206	6	0.464396		538	2	0.564972
316	1	0.581395		2234	1	1.19048		38	6	0.413223		400	1	0.361011										825	1	0.531915						581	6	0.464396		581	2	0.564972
350	1	0.581395		2235	1	1.19048		353	6	0.413223		447	1	0.361011										827	1	0.531915						2135	6	0.464396		825	2	0.564972
400	1	0.581395		2236	1	1.19048		824	6	0.413223		464	1	0.361011										945	1	0.531915						441	5	0.386997		1614	2	0.564972
403	1	0.581395		2259	1	1.19048		270	5	0.344353		538	1	0.361011										991	1	0.531915						607	5	0.386997		1911	2	0.564972
450	1	0.581395		2261	1	1.19048		658	5	0.344353		583	1	0.361011										1030	1	0.531915						2274	5	0.386997		2030	2	0.564972
475	1	0.581395		2262	1	1.19048		661	5	0.344353		594	1	0.361011										1032	1	0.531915						49	4	0.309598		2195	2	0.564972
581	1	0.581395		2263	1	1.19048		2033	5	0.344353		606	1	0.361011										1033	1	0.531915						233	4	0.309598		2197	2	0.564972
583	1	0.581395						44	4	0.275482		607	1	0.361011										1243	1	0.531915						508	4	0.309598		4422	2	0.564972
854	1	0.581395			84			227	4	0.275482		658	1	0.361011										1276	1	0.531915						538	4	0.309598		5244	2	0.564972
962	1	0.581395						436	4	0.275482		692	1	0.361011										1316	1	0.531915						677	4	0.309598		11	1	0.282486
993	1	0.581395						441	4	0.275482		830	1	0.361011										1382	1	0.531915						881	4	0.309598		17	1	0.282486
997	1	0.581395						443	4	0.275482		898	1	0.361011										1486	1	0.531915						2033	4	0.309598		22	1	0.282486
1016	1	0.581395						814	4	0.275482		945	1	0.361011										1954	1	0.531915						132	3	0.232198		95	1	0.282486
1257	1	0.581395						2136	4	0.275482		995	1	0.361011										1970	1	0.531915						305	3	0.232198		122	1	0.282486
1367	1	0.581395						2156	4	0.275482		1003	1	0.361011										2111	1	0.531915						334	3	0.232198		132	1	0.282486
1510	1	0.581395						46	3	0.206612		1009	1	0.361011										2162	1	0.531915						353	3	0.232198		137	1	0.282486
1578	1	0.581395						49	3	0.206612		1018	1	0.361011										2210	1	0.531915						824	3	0.232198		262	1	0.282486
1673	1	0.581395						66	3	0.206612		1055	1	0.361011										2216	1	0.531915						854	3	0.232198		447	1	0.282486
1774	1	0.581395						220	3	0.206612		1090	1	0.361011										2218	1	0.531915						945	3	0.232198		607	1	0.282486
2072	1	0.581395						305	3	0.206612		1405	1	0.361011										2221	1	0.531915						1173	3	0.232198		814	1	0.282486
2236	1	0.581395						334	3	0.206612		1526	1	0.361011										2321	1	0.531915						2036	3	0.232198		831	1	0.282486
2237	1	0.581395						356	3	0.206612		1600	1	0.361011										2655	1	0.531915						2178	3	0.232198		854	1	0.282486
2238	1	0.581395						403	3	0.206612		1717	1	0.361011										2657	1	0.531915						3335	3	0.232198		1090	1	0.282486
2239	1	0.581395						447	3	0.206612		1761	1	0.361011										2672	1	0.531915						44	2	0.154799		1177	1	0.282486
2240	1	0.581395						460	3	0.206612		2022	1	0.361011										2675	1	0.531915						55	2	0.154799		1269	1	0.282486
2241	1	0.581395						581	3	0.206612		2163	1	0.361011										2679	1	0.531915						266	2	0.154799		1445	1	0.282486
2242	1	0.581395						607	3	0.206612		2211	1	0.361011										2680	1	0.531915						270	2	0.154799		1531	1	0.282486
2243	1	0.581395						760	3	0.206612		2213	1	0.361011										2686	1	0.531915						400	2	0.154799		1541	1	0.282486
2244	1	0.581395						962	3	0.206612		2219	1	0.361011										2688	1	0.531915						447	2	0.154799		1563	1	0.282486
2245	1	0.581395						1707	3	0.206612		2253	1	0.361011										3106	1	0.531915						475	2	0.154799		2106	1	0.282486
2246	1	0.581395						2065	3	0.206612		2254	1	0.361011										3107	1	0.531915						520	2	0.154799		2208	1	0.282486
2247	1	0.581395						2069	3	0.206612		2255	1	0.361011										3109	1	0.531915						534	2	0.154799		2258	1	0.282486
2248	1	0.581395						2130	3	0.206612		2256	1	0.361011										3111	1	0.531915						586	2	0.154799		2273	1	0.282486
2260	1	0.581395						2152	3	0.206612		2257	1	0.361011										3112	1	0.531915						829	2	0.154799		2314	1	0.282486
								2331	3	0.206612		2258	1	0.361011										3122	1	0.531915						855	2	0.154799		2324	1	0.282486
	172							11	2	0.137741		2273	1	0.361011										3123	1	0.531915						861	2	0.154799		2680	1	0.282486
								82	2	0.137741		2649	1	0.361011										3124	1	0.531915						872	2	0.154799		2793	1	0.282486
								141	2	0.137741		2653	1	0.361011										3178	1	0.531915						969	2	0.154799		5312	1	0.282486
								233	2	0.137741		2659	1	0.361011										3179	1	0.531915						1519	2	0.154799		5352	1	0.282486
								266	2	0.137741		2663	1	0.361011										3180	1	0.531915						1628	2	0.154799		5353	1	0.282486
								324	2	0.137741		2681	1	0.361011										3181	1	0.531915						2149	2	0.154799		5354	1	0.282486
								350	2	0.137741		2682	1	0.361011										3182	1	0.531915						2197	2	0.154799		5369	1	0.282486
								418	2	0.137741		2684	1	0.361011										3183	1	0.531915						2314	2	0.154799		5370	1	0.282486
								538	2	0.137741		2685	1	0.361011										3184	1	0.531915						2689	2	0.154799		5442	1	0.282486
								775	2	0.137741		2687	1	0.361011										3185	1	0.531915						3155	2	0.154799		5443	1	0.282486
								835	2	0.137741		2689	1	0.361011										3187	1	0.531915						3895	2	0.154799		5717	1	0.282486
								861	2	0.137741		2694	1	0.361011																		4811	2	0.154799
								918	2	0.137741		3186	1	0.361011																		4852	2	0.154799
								969	2	0.137741																						5244	2	0.154799
								991	2	0.137741																						5321	2	0.154799
								1033	2	0.137741																						5326	2	0.154799
								1079	2	0.137741																						5348	2	0.154799
								1080	2	0.137741																						41	1	0.0773994
								1614	2	0.137741																						46	1	0.0773994
								2086	2	0.137741																						47	1	0.0773994
								2104	2	0.137741																						141	1	0.0773994
								2192	2	0.137741																						161	1	0.0773994
								2276	2	0.137741																						311	1	0.0773994
								2314	2	0.137741																						320	1	0.0773994
								3750	2	0.137741																						356	1	0.0773994
								3751	2	0.137741																						367	1	0.0773994
								47	1	0.0688705																						372	1	0.0773994
								55	1	0.0688705																						418	1	0.0773994
								81	1	0.0688705																						429	1	0.0773994
								131	1	0.0688705																						436	1	0.0773994
								161	1	0.0688705																						446	1	0.0773994
								205	1	0.0688705																						535	1	0.0773994
								230	1	0.0688705																						585	1	0.0773994
								256	1	0.0688705																						613	1	0.0773994
								290	1	0.0688705																						615	1	0.0773994
								312	1	0.0688705																						640	1	0.0773994
								383	1	0.0688705																						670	1	0.0773994
								446	1	0.0688705																						689	1	0.0773994
								448	1	0.0688705																						738	1	0.0773994
								466	1	0.0688705																						768	1	0.0773994
								474	1	0.0688705																						794	1	0.0773994
								492	1	0.0688705																						814	1	0.0773994
								512	1	0.0688705																						828	1	0.0773994
								528	1	0.0688705																						835	1	0.0773994
								530	1	0.0688705																						844	1	0.0773994
								586	1	0.0688705																						879	1	0.0773994
								595	1	0.0688705																						887	1	0.0773994
								606	1	0.0688705																						890	1	0.0773994
								763	1	0.0688705																						933	1	0.0773994
								768	1	0.0688705																						951	1	0.0773994
								806	1	0.0688705																						985	1	0.0773994
								822	1	0.0688705																						991	1	0.0773994
								828	1	0.0688705																						997	1	0.0773994
								830	1	0.0688705																						1009	1	0.0773994
								832	1	0.0688705																						1040	1	0.0773994
								855	1	0.0688705																						1071	1	0.0773994
								875	1	0.0688705																						1191	1	0.0773994
								879	1	0.0688705																						1365	1	0.0773994
								881	1	0.0688705																						1398	1	0.0773994
								904	1	0.0688705																						1460	1	0.0773994
								978	1	0.0688705																						1540	1	0.0773994
								988	1	0.0688705																						1541	1	0.0773994
								1003	1	0.0688705																						1614	1	0.0773994
								1035	1	0.0688705																						1701	1	0.0773994
								1038	1	0.0688705																						1709	1	0.0773994
								1042	1	0.0688705																						1759	1	0.0773994
								1073	1	0.0688705																						1769	1	0.0773994
								1096	1	0.0688705																						1774	1	0.0773994
								1243	1	0.0688705																						1818	1	0.0773994
								1276	1	0.0688705																						1919	1	0.0773994
								1319	1	0.0688705																						1962	1	0.0773994
								1326	1	0.0688705																						2079	1	0.0773994
								1363	1	0.0688705																						2091	1	0.0773994
								1365	1	0.0688705																						2106	1	0.0773994
								1376	1	0.0688705																						2109	1	0.0773994
								1380	1	0.0688705																						2123	1	0.0773994
								1395	1	0.0688705																						2130	1	0.0773994
								1405	1	0.0688705																						2153	1	0.0773994
								1409	1	0.0688705																						2219	1	0.0773994
								1510	1	0.0688705																						2254	1	0.0773994
								1540	1	0.0688705																						2273	1	0.0773994
								1696	1	0.0688705																						2288	1	0.0773994
								1703	1	0.0688705																						2289	1	0.0773994
								1709	1	0.0688705																						2364	1	0.0773994
								1728	1	0.0688705																						2774	1	0.0773994
								1751	1	0.0688705																						2796	1	0.0773994
								1769	1	0.0688705																						2807	1	0.0773994
								1773	1	0.0688705																						2854	1	0.0773994
								1774	1	0.0688705																						2895	1	0.0773994
								1811	1	0.0688705																						2976	1	0.0773994
								1837	1	0.0688705																						3016	1	0.0773994
								1923	1	0.0688705																						3094	1	0.0773994
								1932	1	0.0688705																						3115	1	0.0773994
								1943	1	0.0688705																						3276	1	0.0773994
								1947	1	0.0688705																						3520	1	0.0773994
								1949	1	0.0688705																						3574	1	0.0773994
								1961	1	0.0688705																						3925	1	0.0773994
								1967	1	0.0688705																						4028	1	0.0773994
								2037	1	0.0688705																						4243	1	0.0773994
								2039	1	0.0688705																						4307	1	0.0773994
								2040	1	0.0688705																						4373	1	0.0773994
								2041	1	0.0688705																						4425	1	0.0773994
								2053	1	0.0688705																						4431	1	0.0773994
								2054	1	0.0688705																						4701	1	0.0773994
								2059	1	0.0688705																						4799	1	0.0773994
								2068	1	0.0688705																						4956	1	0.0773994
								2071	1	0.0688705																						5002	1	0.0773994
								2072	1	0.0688705																						5018	1	0.0773994
								2073	1	0.0688705																						5114	1	0.0773994
								2081	1	0.0688705																						5119	1	0.0773994
								2082	1	0.0688705																						5141	1	0.0773994
								2083	1	0.0688705																						5243	1	0.0773994
								2091	1	0.0688705																						5311	1	0.0773994
								2092	1	0.0688705																						5313	1	0.0773994
								2093	1	0.0688705																						5318	1	0.0773994
								2105	1	0.0688705																						5319	1	0.0773994
								2107	1	0.0688705																						5320	1	0.0773994
								2112	1	0.0688705																						5322	1	0.0773994
								2122	1	0.0688705																						5323	1	0.0773994
								2124	1	0.0688705																						5324	1	0.0773994
								2125	1	0.0688705																						5325	1	0.0773994
								2126	1	0.0688705																						5327	1	0.0773994
								2127	1	0.0688705																						5328	1	0.0773994
								2129	1	0.0688705																						5329	1	0.0773994
								2131	1	0.0688705																						5330	1	0.0773994
								2133	1	0.0688705																						5331	1	0.0773994
								2134	1	0.0688705																						5332	1	0.0773994
								2135	1	0.0688705																						5333	1	0.0773994
								2137	1	0.0688705																						5334	1	0.0773994
								2166	1	0.0688705																						5335	1	0.0773994
								2171	1	0.0688705																						5336	1	0.0773994
								2175	1	0.0688705																						5337	1	0.0773994
								2178	1	0.0688705																						5338	1	0.0773994
								2180	1	0.0688705																						5339	1	0.0773994
								2181	1	0.0688705																						5340	1	0.0773994
								2186	1	0.0688705																						5341	1	0.0773994
								2190	1	0.0688705																						5342	1	0.0773994
								2191	1	0.0688705																						5343	1	0.0773994
								2199	1	0.0688705																						5344	1	0.0773994
								2231	1	0.0688705																						5345	1	0.0773994
								2274	1	0.0688705																						5346	1	0.0773994
								2289	1	0.0688705																						5347	1	0.0773994
								2298	1	0.0688705																						5349	1	0.0773994
								2305	1	0.0688705																						5358	1	0.0773994
								2306	1	0.0688705																						5359	1	0.0773994
								2307	1	0.0688705																						5360	1	0.0773994
								2308	1	0.0688705																						5361	1	0.0773994
								2311	1	0.0688705																						5362	1	0.0773994
								2313	1	0.0688705																						5363	1	0.0773994
								2325	1	0.0688705																						5364	1	0.0773994
								2326	1	0.0688705																						5365	1	0.0773994
								2328	1	0.0688705																						5366	1	0.0773994
								2496	1	0.0688705																						5367	1	0.0773994
								2641	1	0.0688705																						5368	1	0.0773994
								2781	1	0.0688705																						5444	1	0.0773994
								2783	1	0.0688705																						5445	1	0.0773994
								2785	1	0.0688705																						5794	1	0.0773994
								2802	1	0.0688705
								2813	1	0.0688705
								2819	1	0.0688705
								2826	1	0.0688705
								2844	1	0.0688705
								2851	1	0.0688705
								2905	1	0.0688705
								3030	1	0.0688705
								3126	1	0.0688705
								3128	1	0.0688705
								3140	1	0.0688705
								3144	1	0.0688705
								3149	1	0.0688705
								3152	1	0.0688705
								3155	1	0.0688705
								3158	1	0.0688705
								3170	1	0.0688705
								3174	1	0.0688705
								3546	1	0.0688705
								3738	1	0.0688705
								3752	1	0.0688705
								3753	1	0.0688705
								3754	1	0.0688705
								3755	1	0.0688705
								3756	1	0.0688705
								3757	1	0.0688705
								3758	1	0.0688705
								3759	1	0.0688705
								3760	1	0.0688705
								3761	1	0.0688705
								3762	1	0.0688705
								3763	1	0.0688705
								3764	1	0.0688705
								3765	1	0.0688705
								3766	1	0.0688705
								3767	1	0.0688705
								3768	1	0.0688705
								3769	1	0.0688705
								3770	1	0.0688705
								3771	1	0.0688705
								3772	1	0.0688705
								3773	1	0.0688705
								3775	1	0.0688705
								3776	1	0.0688705
								3777	1	0.0688705
								3778	1	0.0688705
								3779	1	0.0688705
								3780	1	0.0688705
								3781	1	0.0688705
								3782	1	0.0688705
