# Supplementary material for: Operationalising Factors That Explain the Emergence of Infectious Diseases: A Case Study of the Human Campylobacteriosis Epidemic
Source: PLoS One. 2013 Nov 21;8(11):e79331. doi: 10.1371/journal.pone.0079331 (PMC3836786; doi:10.1371/journal.pone.0079331)
Supplement: Table S2 — Urban-rural ratios of clinical cases stratified by age. (XLSX) [file pone.0079331.s002.xlsx]

## Sheet: 0-4
Year	U/R
0-4		0-4 - from healthboards	Name	Min	Mean	Max				err-	err+
1990			1990 / U/R	0.68251	0.742699	0.80956				0.0601891	0.066861
1991			1991 / U/R	0.737128	0.805415	0.881338				0.0682872	0.0759232
1992			1992 / U/R	0.679632	0.735372	0.796024				0.0557395	0.0606519
1993			1993 / U/R	0.701751	0.767362	0.839344				0.065611	0.0719813
1994			1994 / U/R	0.747604	0.8181	0.896277				0.0704959	0.0781771
1995			1995 / U/R	0.729482	0.805044	0.889375				0.0755619	0.0843318
1996			1996 / U/R	0.744468	0.816681	0.896527				0.0722124	0.0798468
1997			1997 / U/R	0.787107	0.865654	0.952071				0.0785475	0.0864166
1998			1998 / U/R	0.765246	0.841159	0.923882				0.0759139	0.0827221
1999			1999 / U/R	0.848511	0.932556	1.02472				0.0840443	0.0921634
2000			2000 / U/R	0.804928	0.882577	0.969588				0.0776497	0.0870105
2001			2001 / U/R	0.927423	1.03452	1.1547				0.107094	0.120179
2002			2002 / U/R	0.825178	0.921633	1.03123				0.0964544	0.109595
2003			2003 / U/R	0.762017	0.86785	0.987555				0.105833	0.119706
2004			2004 / U/R	0.679725	0.766893	0.86535				0.0871674	0.0984575
2005			2005 / U/R	0.682948	0.784222	0.899059				0.101274	0.114837
2006			2006 / U/R	0.713245	0.815613	0.935082				0.102368	0.119469
2007			2007 / U/R	0.631484	0.715488	0.809728				0.0840044	0.0942403
2008			2008 / U/R	0.777721	0.885111	1.00633				0.10739	0.121224
2009			2009 / U/R	0.82176	0.923762	1.03868				0.102002	0.114921
2010			2010 / U/R	0.787243	0.883301	0.99111				0.0960575	0.107809
2011			2011 / U/R	0.74271	0.836952	0.943631				0.094242	0.106679
	U/R
Year		0-4 - from postal sectors	Name	Min	Mean	Max				err-	err+
2000			2000 / U/R	0.668576	0.732315	0.804234				0.0637393	0.0719184
2001			2001 / U/R	0.775622	0.863058	0.959869				0.087436	0.0968112
2002			2002 / U/R	0.614325	0.684798	0.76153				0.0704721	0.0767326
2003			2003 / U/R	0.700692	0.799416	0.913146				0.0987246	0.11373
2004			2004 / U/R	0.427511	0.484075	0.547843				0.0565644	0.063768
2005			2005 / U/R	0.493168	0.564551	0.645222				0.0713832	0.0806709
2006			2006 / U/R	0.366555	0.417524	0.474027				0.0509693	0.0565025

## Sheet: 5-14
Year	U/R
0-4		5-14 - from healthboards	Name	Min	Mean	Max				err-	err+
1990			1990 / U/R	0.619285	0.701441	0.793225				0.0821559	0.0917843
1991			1991 / U/R	0.839521	0.952152	1.0763				0.112632	0.124147
1992			1992 / U/R	0.651378	0.724144	0.805037				0.0727653	0.0808937
1993			1993 / U/R	0.666549	0.752225	0.84955				0.085676	0.0973255
1994			1994 / U/R	0.685374	0.777757	0.880739				0.0923826	0.102982
1995			1995 / U/R	0.688832	0.778374	0.878688				0.0895415	0.100314
1996			1996 / U/R	0.82587	0.929085	1.04482				0.103215	0.115731
1997			1997 / U/R	0.760104	0.849278	0.950473				0.0891735	0.101195
1998			1998 / U/R	0.83028	0.938334	1.0591				0.108054	0.12077
1999			1999 / U/R	0.843344	0.94731	1.06547				0.103966	0.118159
2000			2000 / U/R	0.848506	0.949195	1.0645				0.100689	0.115308
2001			2001 / U/R	0.753619	0.858283	0.97859				0.104664	0.120308
2002			2002 / U/R	0.723493	0.825071	0.942019				0.101578	0.116948
2003			2003 / U/R	0.822565	0.948158	1.09487				0.125593	0.146712
2004			2004 / U/R	0.760286	0.878567	1.01715				0.118281	0.13858
2005			2005 / U/R	0.803126	0.925906	1.06944				0.12278	0.143536
2006			2006 / U/R	0.735037	0.841708	0.965301				0.106672	0.123593
2007			2007 / U/R	0.775385	0.88941	1.02148				0.114026	0.132073
2008			2008 / U/R	0.90187	1.04289	1.20487				0.141024	0.161973
2009			2009 / U/R	0.789119	0.893447	1.01482				0.104328	0.121373
2010			2010 / U/R	0.840561	0.954764	1.08664				0.114204	0.131873
2011			2011 / U/R	0.700176	0.800157	0.915465				0.0999808	0.115308
	U/R
Year		5-14 - from postal sectors	Name	Min	Mean	Max				err-	err+
2000			2000 / U/R	0.736906	0.826845	0.928744				0.0899387	0.1019
2001			2001 / U/R	0.685554	0.781856	0.894363				0.096302	0.112508
2002			2002 / U/R	0.502248	0.57071	0.648052				0.0684621	0.0773423
2003			2003 / U/R	0.637141	0.731481	0.838703				0.0943404	0.107222
2004			2004 / U/R	0.483912	0.552965	0.631852				0.0690528	0.0788869
2005			2005 / U/R	0.540217	0.618696	0.709024				0.0784794	0.0903285
2006			2006 / U/R	0.571149	0.653254	0.744433				0.0821048	0.0911793

## Sheet: 15-64
Year	U/R
0-4		15-64 - from healthboards	Name	Min	Mean	Max				err-	err+
1990			1990 / U/R	0.91385	0.957298	1.00296				0.0434477	0.045666
1991			1991 / U/R	0.849333	0.890514	0.933739				0.0411804	0.0432256
1992			1992 / U/R	0.909372	0.945543	0.983463				0.0361707	0.0379196
1993			1993 / U/R	0.855188	0.892386	0.931317				0.0371985	0.0389304
1994			1994 / U/R	0.985807	1.02807	1.07223				0.0422644	0.044157
1995			1995 / U/R	1.00043	1.04205	1.08556				0.041615	0.043511
1996			1996 / U/R	1.04106	1.08048	1.12229				0.039426	0.041805
1997			1997 / U/R	1.05473	1.09534	1.13816				0.040608	0.042817
1998			1998 / U/R	1.06177	1.10072	1.14048				0.03895	0.039766
1999			1999 / U/R	1.11141	1.15194	1.19346				0.040532	0.041518
2000			2000 / U/R	1.05563	1.09052	1.12701				0.034896	0.036489
2001			2001 / U/R	1.06979	1.10811	1.14853				0.038322	0.040417
2002			2002 / U/R	1.01899	1.05684	1.09621				0.037845	0.039373
2003			2003 / U/R	1.03944	1.08057	1.12441				0.041134	0.043842
2004			2004 / U/R	0.943463	0.981007	1.02092				0.037544	0.039909
2005			2005 / U/R	0.990905	1.03013	1.06954				0.0392216	0.039417
2006			2006 / U/R	0.952594	0.988515	1.02557				0.0359211	0.03705
2007			2007 / U/R	1.06656	1.10697	1.1486				0.04041	0.041635
2008			2008 / U/R	1.05816	1.0993	1.14314				0.041144	0.043838
2009			2009 / U/R	1.03074	1.06713	1.10452				0.036384	0.037398
2010			2010 / U/R	0.995939	1.02922	1.06424				0.0332832	0.035014
2011			2011 / U/R	0.941755	0.973004	1.00576				0.0312491	0.0327604
	U/R
Year		15-64 - from postal sectors	Name	Min	Mean	Max				err-	err+
2000			2000 / U/R	1.14219	1.18194	1.22325				0.039746	0.041313
2001			2001 / U/R	1.24635	1.29484	1.34547				0.048485	0.050632
2002			2002 / U/R	1.14178	1.18587	1.23277				0.044088	0.046895
2003			2003 / U/R	1.15149	1.19853	1.24758				0.047035	0.049048
2004			2004 / U/R	0.938892	0.975521	1.01388				0.0366293	0.0383536
2005			2005 / U/R	0.936671	0.97278	1.01046				0.0361087	0.037683
2006			2006 / U/R	0.891492	0.924899	0.959264				0.0334066	0.0343648

## Sheet: 65+
Year	U/R
0-4		65+ - from healthboards	Name	Min	Mean	Max				err-	err+
1990			1990 / U/R	0.833233	0.958157	1.10163				0.124924	0.143471
1991			1991 / U/R	0.634434	0.726589	0.832476				0.0921546	0.105887
1992			1992 / U/R	0.869251	0.971321	1.08401				0.10207	0.112687
1993			1993 / U/R	0.778522	0.878264	0.990951				0.099742	0.112686
1994			1994 / U/R	0.92106	1.0392	1.17482				0.118141	0.135618
1995			1995 / U/R	0.872026	0.968945	1.07923				0.0969197	0.11028
1996			1996 / U/R	0.884688	0.982425	1.09228				0.0977369	0.10986
1997			1997 / U/R	1.01804	1.13228	1.25993				0.114239	0.127653
1998			1998 / U/R	1.05004	1.15725	1.27483				0.107213	0.117586
1999			1999 / U/R	1.02436	1.13208	1.25196				0.107716	0.119884
2000			2000 / U/R	1.00685	1.09761	1.19675				0.090754	0.099148
2001			2001 / U/R	1.03659	1.13969	1.25372				0.103106	0.114024
2002			2002 / U/R	0.875612	0.958645	1.04976				0.0830328	0.0911192
2003			2003 / U/R	1.00023	1.10494	1.22039				0.104712	0.115449
2004			2004 / U/R	0.856276	0.93826	1.02869				0.0819833	0.0904302
2005			2005 / U/R	0.869641	0.947294	1.03255				0.077652	0.0852615
2006			2006 / U/R	0.893077	0.969975	1.05538				0.0768974	0.0854094
2007			2007 / U/R	0.94428	1.02051	1.10336				0.0762313	0.082853
2008			2008 / U/R	1.11879	1.21125	1.31152				0.092464	0.100263
2009			2009 / U/R	1.12728	1.20559	1.29069				0.078309	0.085102
2010			2010 / U/R	1.04226	1.10824	1.17944				0.065979	0.071199
2011			2011 / U/R	0.936327	0.995263	1.05867				0.0589357	0.0634108
	U/R
Year		65+ - from postal sectors	Name	Min	Mean	Max				err-	err+
2000			2000 / U/R	1.06578	1.16546	1.27728				0.099685	0.111812
2001			2001 / U/R	1.21188	1.33868	1.48055				0.1268	0.141874
2002			2002 / U/R	0.946598	1.04123	1.14553				0.0946347	0.104298
2003			2003 / U/R	0.964669	1.06316	1.17206				0.0984896	0.108905
2004			2004 / U/R	0.91558	1.00585	1.10451				0.0902692	0.098658
2005			2005 / U/R	0.916076	0.999552	1.09028				0.0834758	0.0907243
2006			2006 / U/R	0.840715	0.913412	0.990472				0.0726975	0.0770603

## Sheet: Total
Year	U/R
0-4		U/R - determined from health board data	Name	Min	Mean	Max				err-	err+
1990			1990 / U/R	0.854362	0.886101	0.919248				0.031739	0.0331472
1991			1991 / U/R	0.832633	0.864387	0.897458				0.0317542	0.0330714
1992			1992 / U/R	0.86122	0.8887	0.917141				0.0274801	0.0284405
1993			1993 / U/R	0.828652	0.857491	0.887629				0.0288395	0.0301377
1994			1994 / U/R	0.939117	0.972247	1.00633				0.0331298	0.0340841
1995			1995 / U/R	0.946165	0.978213	1.01171				0.0320479	0.0334934
1996			1996 / U/R	0.993454	1.02496	1.05788				0.0315044	0.032925
1997			1997 / U/R	1.01372	1.04621	1.0799				0.032488	0.033698
1998			1998 / U/R	1.03292	1.06391	1.09656				0.030994	0.032652
1999			1999 / U/R	1.07635	1.10921	1.14319				0.032865	0.033979
2000			2000 / U/R	1.03269	1.06179	1.09114				0.029101	0.029351
2001			2001 / U/R	1.05585	1.08886	1.12237				0.033013	0.033511
2002			2002 / U/R	0.98588	1.01683	1.04878				0.0309515	0.031944
2003			2003 / U/R	1.02111	1.05634	1.09224				0.035232	0.035896
2004			2004 / U/R	0.917318	0.947977	0.979918				0.0306584	0.0319412
2005			2005 / U/R	0.959891	0.991466	1.02404				0.031575	0.0325777
2006			2006 / U/R	0.933457	0.962925	0.99348				0.0294681	0.0305552
2007			2007 / U/R	1.0129	1.0449	1.07787				0.032003	0.03297
2008			2008 / U/R	1.05475	1.08959	1.12531				0.034847	0.035713
2009			2009 / U/R	1.0345	1.06435	1.09549				0.029856	0.031134
2010			2010 / U/R	0.995392	1.02261	1.05044				0.027216	0.027834
2011			2011 / U/R	0.927874	0.953798	0.980363				0.0259236	0.0265654
	U/R
Year		U/R - determined from postal sector data	Name	Min	Mean	Max				err-	err+
2000			2000 / U/R	1.05945	1.09046	1.12267				0.031007	0.032206
2001			2001 / U/R	1.17149	1.20905	1.24884				0.037563	0.039787
2002			2002 / U/R	1.0187	1.05176	1.08627				0.033056	0.034517
2003			2003 / U/R	1.06583	1.10269	1.14147				0.036856	0.038787
2004			2004 / U/R	0.863434	0.892282	0.921367				0.0288481	0.0290851
2005			2005 / U/R	0.880381	0.909436	0.938976				0.0290547	0.0295398
2006			2006 / U/R	0.829436	0.855658	0.882488				0.0262222	0.0268302
