# Supplementary material for: Operationalising Factors That Explain the Emergence of Infectious Diseases: A Case Study of the Human Campylobacteriosis Epidemic
Source: PLoS One. 2013 Nov 21;8(11):e79331. doi: 10.1371/journal.pone.0079331 (PMC3836786; doi:10.1371/journal.pone.0079331)
Supplement: Table S3 — Case-case clinical data. (XLSX) [file pone.0079331.s003.xlsx]

## Sheet: CaseCase Study
Group (1) 1997-01, (2) 2000-06, (3) 2007-10	Age in four groups group 0: 0-4, group 1: 5-14, Group 2 (15-64), Group 3 65+	Gender in two groups group 0: Males group 1: Females	Infection date in two groups group 0: rest of year infections (Aug to Apr) group 1: summer infections (May, Jun, Jul)	Location in two groups group 0: rurals group 1: urbans	Carstairs in two groups group 0: "rich" (-3 to -6) group 1: "poor" (7 to -2)
1	2	1	0	0	1
1	2	1	0	1	1
1	2	0	0	1	1
1	3	1	0	1	1
1	1	1	0	1	0
1	2	0	0	0	0
1	2	0	0	1	0
1	2	1	0	1	1
1	2	1	0	0	1
1	2	1	0	0	0
1	1	0	0	1	1
1	1	1	0	0	0
1	2	0	0	1	0
1	2	1	0	1	0
1	2	1	0	0	1
1	2	1	0	1	1
1	0	0	0	1	1
1	2	0	0	0	1
1	2	1	0	1	1
1	2	1	0	0	0
1	0	0	0	1	0
1	2	1	0	1	0
1	2	0	0	0	0
1	2	1	0	0	1
1	3	1	0	1	1
1	2	0	0	0	0
1	2	1	0	1	1
1	2	1	0	0	0
1	2	1	0	0	0
1	2	0	0	0	1
1	2	0	0	1	0
1	0	0	0	1	1
1	2	0	0	0	0
1	0	0	0	1	0
1	2	1	0	1	1
1	2	1	0	1	1
1	3	0	0	1	1
1	1	0	0	1	0
1	2	1	0	1	1
1	2	1	0	1	0
1	2	0	0	1	1
1	2	1	0	1	0
1	2	0	0	1	1
1	2	1	0	0	0
1	0	0	0	1	1
1	1	1	0	1	1
1	3	0	0	0	0
1	0	0	0	1	1
1	2	1	0	0	1
1	2	0	0	1	1
1	0	1	0	1	1
1	2	0	0	1	1
1	2	0	0	0	0
1	2	0	0	1	0
1	2	0	0	0	1
1	2	0	0	0	0
1	2	0	0	0	0
1	2	1	0	1	1
1	2	1	0	1	1
1	2	0	0	0	0
1	2	0	0	0	1
1	2	0	0	1	1
1	3	1	0	0	0
1	2	0	0	1	0
1	3	1	0	1	0
1	2	0	0	0	1
1	2	0	0	1	0
1	2	1	0	1	1
1	0	1	0	1	1
1	2	1	0	1	0
1	2	1	0	1	0
1	2	0	0	1	1
1	2	0	0	1	0
1	2	0	0	1	0
1	2	0	0	1	1
1	2	0	0	1	0
1	2	0	0	1	0
1	2	1	0	0	0
1	2	1	0	1	0
1	2	1	0	1	1
1	3	1	0	1	1
1	3	1	0	1	1
1	3	1	0	1	1
1	2	1	0	1	1
1	2	1	0	0	0
1	2	1	0	1	0
1	2	0	0	0	1
1	2	0	0	1	1
1	2	0	0	1	0
1	1	1	0	1	0
1	2	0	0	1	0
1	1	0	0	1	0
1	2	1	0	1	1
1	2	1	0	0	1
1	2	1	0	1	1
1	2	0	0	1	0
1	2	1	0	0	1
1	2	1	0	1	0
1	1	0	0	1	1
1	2	0	0	0	0
1	0	0	0	1	1
1	0	0	0	1	1
1	2	1	0	0	0
1	0	1	0	1	1
1	3	1	0	1	1
1	2	0	0	1	1
1	2	0	0	1	0
1	2	0	0	1	1
1	0	0	0	0	0
1	2	1	0	1	1
1	2	1	0	1	1
1	0	1	0	0	0
1	1	0	0	1	1
1	2	1	0	1	1
1	2	0	0	0	0
1	2	1	1	1	1
1	2	1	1	1	1
1	2	0	1	0	0
1	2	0	1	0	1
1	2	0	1	0	1
1	2	1	1	1	1
1	2	1	1	1	1
1	3	0	1	1	1
1	3	0	1	0	0
1	2	1	1	0	0
1	2	1	1	0	0
1	0	0	1	0	0
1	0	1	1	0	1
1	1	0	1	1	1
1	2	1	1	1	1
1	2	1	1	0	1
1	2	1	1	1	0
1	2	1	1	1	0
1	0	1	1	0	0
1	2	1	1	1	1
1	1	0	1	0	0
1	2	0	1	1	1
1	2	0	1	1	1
1	2	0	1	1	0
1	3	0	1	1	0
1	3	0	1	0	0
1	3	1	1	1	1
1	2	1	1	1	1
1	2	0	1	0	0
1	2	0	1	1	1
1	2	0	1	1	0
1	2	1	1	1	1
1	2	0	1	1	1
1	2	1	1	1	1
1	0	0	1	0	0
1	1	0	1	0	0
1	2	0	1	1	0
1	2	0	1	1	0
1	1	0	1	0	0
1	2	1	1	1	0
1	2	0	1	1	1
1	0	0	1	0	0
1	0	1	1	0	0
1	1	1	1	0	0
1	2	1	1	1	0
1	0	1	1	1	1
1	2	0	1	1	1
1	2	0	1	1	1
1	2	1	1	0	0
1	2	0	1	1	0
1	2	0	1	1	1
1	2	0	1	0	1
1	3	1	1	1	0
1	0	1	1	1	0
1	2	1	1	1	1
1	2	0	1	0	0
1	2	1	1	1	1
1	2	0	1	1	0
1	1	1	1	0	0
1	0	1	1	0	0
1	3	1	1	1	0
1	2	1	1	1	0
1	2	1	1	0	0
1	2	0	1	1	0
1	1	0	1	0	0
1	3	0	1	1	1
1	1	0	1	0	0
1	0	1	1	1	0
1	2	1	1	1	0
1	2	0	1	0	0
1	0	1	1	1	1
1	1	0	1	1	1
1	2	0	1	1	1
1	3	1	1	1	1
1	2	1	1	0	0
1	2	0	1	1	1
1	3	1	1	1	1
1	2	1	1	0	0
1	2	1	1	1	1
1	0	0	1	1	1
1	2	0	1	0	0
1	2	0	1	1	0
1	2	0	1	1	0
1	2	1	1	0	0
1	2	0	1	0	0
1	2	0	1	1	1
1	2	1	1	1	1
1	2	0	1	1	1
1	1	1	1	1	1
1	3	1	1	1	1
1	2	1	1	1	0
1	2	1	1	0	0
1	3	0	1	0	1
1	2	0	1	1	1
1	2	0	1	1	0
1	2	1	1	0	0
1	0	1	1	0	1
1	2	0	1	1	1
1	2	1	1	1	1
1	2	0	1	0	0
1	1	1	1	0	0
1	2	0	1	0	0
1	2	0	1	0	0
1	1	1	1	1	0
1	2	1	1	1	0
1	2	1	1	1	0
1	2	0	1	1	0
1	3	1	1	1	0
1	3	0	1	1	0
1	2	1	1	0	1
1	0	1	1	1	1
1	2	0	1	0	0
1	2	1	1	1	0
1	2	1	1	0	0
1	2	0	1	1	0
1	2	0	1	1	0
1	2	0	1	0	0
1	2	1	1	1	0
1	3	0	1	0	1
1	0	0	1	0	1
1	0	0	1	0	1
1	2	1	1	1	1
1	3	0	1	1	1
1	3	1	1	1	1
1	2	1	1	1	1
1	2	1	1	0	0
1	2	0	1	1	0
1	2	0	1	1	0
1	2	1	1	0	0
1	2	0	1	1	0
1	1	0	1	1	1
1	3	0	1	1	0
1	2	0	1	0	0
1	2	1	1	1	1
1	2	0	1	0	0
1	2	1	1	0	0
1	2	0	1	1	0
1	3	1	1	1	0
1	2	0	1	1	0
1	3	1	1	1	0
1	2	1	1	0	1
1	2	1	1	0	0
1	2	1	1	0	0
1	2	0	1	0	0
1	2	0	1	0	0
1	2	0	1	1	0
1	2	1	1	0	1
1	2	1	1	1	1
1	0	0	1	1	1
1	1	1	1	1	1
1	2	1	1	1	1
1	2	0	1	0	0
1	1	0	1	0	0
1	2	0	1	1	0
1	2	1	1	1	0
1	0	1	1	0	1
1	1	0	1	1	1
1	2	0	1	0	0
1	0	1	1	1	0
1	2	0	1	0	0
1	2	0	1	0	1
1	2	1	1	1	1
1	2	0	1	1	1
1	3	1	1	1	1
1	2	0	1	0	0
1	2	1	1	1	0
1	1	0	1	1	1
1	1	0	1	1	1
1	2	0	1	1	1
1	1	0	1	1	1
1	2	1	1	1	1
1	1	1	1	1	1
1	0	0	1	0	0
1	2	1	1	0	1
1	2	0	1	1	1
1	2	1	1	1	1
1	2	0	1	0	0
1	1	0	1	0	0
1	2	1	1	0	0
1	0	0	1	0	1
1	2	1	1	1	1
1	2	1	1	1	1
1	2	1	1	1	0
1	2	0	1	0	0
1	3	0	1	0	0
1	2	1	1	0	0
1	2	0	1	1	1
1	2	1	1	1	1
1	2	0	1	0	0
1	3	1	1	1	0
1	3	0	1	0	0
1	0	1	1	1	0
1	1	0	1	0	0
1	1	1	1	1	0
1	2	0	1	1	0
1	2	1	1	0	1
1	2	0	1	1	1
1	2	1	1	1	1
1	2	1	1	1	0
1	3	1	1	1	0
1	2	0	1	1	0
1	0	0	1	1	0
1	2	0	1	1	0
1	1	1	1	1	1
1	0	0	1	1	1
1	2	1	1	0	0
1	2	0	1	0	0
1	1	1	1	1	0
1	2	1	1	0	0
1	0	0	1	1	1
1	2	0	1	0	1
1	2	1	1	1	1
1	0	0	1	0	0
1	0	0	1	0	0
1	1	1	1	1	1
1	2	0	1	0	1
1	2	1	1	1	1
1	2	1	1	1	1
1	2	0	1	1	1
1	3	1	1	1	0
1	2	0	1	0	1
1	2	0	1	1	0
1	2	1	1	1	0
1	0	1	1	1	0
1	2	0	1	0	1
1	3	1	1	1	1
1	1	1	1	1	0
1	2	0	1	1	1
1	2	0	1	1	0
1	2	0	1	1	1
1	0	1	1	1	1
1	2	0	1	0	0
1	0	0	1	1	1
1	0	0	1	0	0
1	3	0	1	1	0
1	2	1	1	1	1
1	2	1	1	1	1
1	2	1	1	0	0
1	2	1	1	1	0
1	3	1	1	1	1
1	2	1	1	1	1
1	2	1	0	0	0
1	3	0	0	1	0
1	2	0	0	0	0
1	2	1	0	1	1
1	2	1	0	0	0
1	2	1	0	0	0
1	3	0	0	1	1
1	2	1	0	1	0
1	1	1	0	1	1
1	2	1	0	1	0
1	0	1	0	1	1
1	0	0	0	1	1
1	2	0	0	1	1
1	2	1	0	1	1
1	2	1	0	1	0
1	3	0	0	0	0
1	2	1	0	1	1
1	2	0	0	0	0
1	2	0	0	0	1
1	2	0	0	1	0
1	1	1	0	1	0
1	2	0	0	0	0
1	2	1	0	0	0
1	2	1	0	1	1
1	3	1	0	1	1
1	0	0	0	0	0
1	2	1	0	0	0
1	0	1	0	0	1
1	2	0	0	1	1
1	2	1	0	1	1
1	1	1	0	1	1
1	2	0	0	0	0
1	2	0	0	0	0
1	3	0	0	0	1
1	2	0	0	1	1
1	0	0	0	1	1
1	2	1	0	1	1
1	2	0	0	1	0
1	2	0	0	1	0
1	2	0	0	0	0
1	0	0	0	0	0
1	1	1	0	0	0
1	1	1	0	0	1
1	2	0	0	1	0
1	0	1	0	0	0
1	3	1	0	1	1
1	2	0	0	1	1
1	2	1	0	1	1
1	2	1	0	0	0
1	3	1	0	0	0
1	0	1	0	1	0
1	1	0	0	0	1
1	1	1	0	1	1
1	2	0	0	1	1
1	2	1	0	1	0
1	2	0	0	1	0
1	2	0	0	0	0
1	2	0	0	0	1
1	1	0	0	1	1
1	2	0	0	1	1
1	2	0	0	1	0
1	2	0	0	0	0
1	2	0	0	0	0
1	2	0	0	1	0
1	3	0	0	1	1
1	2	0	0	1	0
1	2	1	0	1	1
1	2	0	0	0	0
1	3	0	0	0	0
1	2	1	0	0	0
1	2	0	0	1	0
1	0	1	0	1	0
1	2	0	0	1	0
1	0	0	0	1	1
1	1	0	0	1	1
1	2	0	0	0	0
1	3	0	0	0	0
1	2	0	0	1	1
1	2	1	0	1	0
1	1	1	0	0	0
1	2	0	0	1	0
1	2	1	0	1	1
1	2	1	0	1	0
1	2	0	0	0	1
1	2	0	0	1	1
1	2	1	0	1	1
1	2	0	0	0	1
1	2	0	0	1	1
1	2	1	0	1	1
1	2	1	0	0	0
1	2	1	0	0	0
1	2	0	0	1	0
1	2	0	0	1	0
1	3	0	0	1	1
1	2	0	0	1	0
1	2	1	0	1	0
1	2	1	0	1	0
1	2	0	0	1	1
1	2	0	0	1	1
1	2	1	0	0	0
1	1	0	0	0	0
1	2	1	0	1	1
1	0	1	0	1	1
1	2	0	0	1	0
1	2	0	0	1	1
1	2	0	0	0	0
1	2	1	0	1	0
1	2	1	0	1	1
1	2	1	0	1	0
1	2	1	0	1	0
1	2	0	0	0	1
1	2	0	0	0	0
1	0	0	0	0	0
1	1	1	0	0	0
1	2	0	0	0	0
1	2	0	0	0	0
1	0	0	0	0	0
1	2	0	0	1	1
1	1	0	0	0	0
1	3	0	0	0	0
1	2	1	0	0	0
1	2	0	0	1	0
1	2	0	0	1	0
1	2	1	0	1	0
1	2	0	0	0	1
1	2	0	0	0	0
1	2	1	0	1	1
1	2	0	0	1	0
1	2	1	0	1	1
1	2	0	0	1	1
1	2	1	0	0	0
1	2	0	0	1	0
1	2	0	0	1	1
1	2	0	0	0	0
1	2	1	0	1	0
1	3	0	0	1	1
1	1	1	0	1	1
1	1	1	0	1	0
1	2	1	0	0	0
1	2	1	0	0	0
1	2	1	0	1	1
1	2	0	0	1	1
1	2	0	0	0	0
1	2	0	0	1	1
1	2	0	0	0	0
1	2	1	0	1	0
1	2	0	0	1	0
1	2	1	0	1	0
1	2	0	0	0	0
1	2	0	0	1	0
1	2	1	0	0	1
1	2	1	0	1	1
1	1	0	0	1	1
1	1	0	0	0	0
1	2	1	0	1	0
1	2	1	0	1	0
1	2	0	0	1	0
1	2	1	0	1	1
1	2	1	0	1	0
1	2	1	0	1	1
1	2	0	0	1	1
1	1	0	0	1	1
1	1	0	0	0	0
1	2	1	0	0	0
1	0	0	0	0	0
1	2	1	0	1	1
1	2	0	0	1	1
1	2	0	0	1	1
1	2	0	0	1	0
1	2	0	0	0	0
1	1	1	0	0	0
1	1	0	0	0	1
1	1	1	0	1	1
1	2	1	0	1	1
1	0	0	0	1	0
1	3	0	0	0	1
1	2	1	0	0	1
1	3	0	0	0	1
1	2	0	0	1	1
1	3	0	0	0	0
1	3	1	0	1	0
1	0	0	0	1	0
1	2	0	0	1	1
1	0	1	0	1	1
1	2	0	0	0	0
1	2	0	0	1	1
1	2	0	0	1	1
1	1	0	0	1	0
1	2	1	0	1	0
1	2	1	0	0	1
1	2	1	0	0	0
1	3	0	0	1	1
1	1	0	0	0	0
1	0	1	0	0	0
1	2	1	0	1	1
1	2	0	0	1	1
1	2	1	0	1	0
1	2	1	0	1	1
1	2	0	0	1	1
1	2	0	0	1	0
1	2	1	0	0	0
1	2	1	0	1	0
1	2	1	0	0	0
1	3	0	0	1	1
1	2	0	0	1	0
1	0	1	0	0	1
1	2	1	0	1	1
1	2	0	0	1	1
1	2	0	0	1	1
1	0	1	0	0	0
1	2	0	0	1	0
1	2	0	0	0	0
1	2	1	0	0	0
1	2	0	0	1	1
1	2	1	0	1	1
1	2	1	0	0	1
1	1	0	0	1	1
1	3	0	0	0	0
1	0	1	0	0	0
1	2	1	0	1	1
1	2	1	0	1	0
1	0	1	0	0	0
1	2	0	0	1	0
1	2	0	0	0	0
1	2	0	0	0	0
1	3	0	0	0	0
1	0	0	0	0	0
1	0	0	0	1	0
1	2	1	0	0	0
1	1	1	0	0	0
1	1	1	0	1	1
1	0	1	0	1	0
1	0	0	0	1	0
1	2	0	0	1	1
1	2	1	0	1	1
1	2	1	0	1	1
1	2	0	0	1	1
1	0	0	0	0	0
1	2	0	0	0	0
1	2	1	0	1	1
1	2	0	0	1	1
1	2	0	0	1	1
1	0	1	0	0	1
1	2	0	0	1	1
1	1	0	0	0	0
1	2	0	0	1	0
1	2	1	0	1	0
1	2	1	0	1	1
1	2	1	0	1	1
1	3	1	0	1	0
1	2	1	0	1	0
1	2	0	0	1	0
1	2	1	0	1	1
1	2	0	0	1	1
1	3	0	0	1	0
1	2	0	0	1	0
1	2	1	0	0	0
1	0	1	0	0	0
1	2	0	0	0	1
1	1	0	0	0	1
1	3	0	0	1	1
1	2	0	0	1	1
1	2	0	0	0	0
1	2	0	0	1	0
1	0	0	0	1	1
1	3	1	0	0	1
1	2	0	0	1	1
1	1	1	0	1	1
1	2	0	0	0	0
1	2	0	0	1	0
1	2	1	0	1	1
1	2	1	0	1	1
1	0	1	0	0	1
1	1	0	0	0	0
1	2	0	0	0	1
1	2	0	0	0	1
1	2	0	0	1	1
1	2	1	0	1	0
1	2	1	0	1	0
1	2	0	0	1	1
1	2	0	0	0	0
1	2	1	0	0	0
1	2	1	0	0	0
1	0	0	0	0	1
1	2	1	0	1	1
1	2	0	0	0	1
1	2	1	0	0	1
1	2	1	0	0	0
1	0	0	0	1	1
1	2	0	0	1	0
1	2	0	0	0	0
1	2	0	0	1	0
1	2	1	0	1	1
1	1	1	0	0	0
1	2	0	0	1	0
1	2	1	0	1	1
1	2	0	0	1	1
1	2	1	0	1	1
1	1	1	0	0	0
1	2	0	0	0	0
1	2	1	0	0	0
1	2	0	0	1	1
1	2	0	0	0	0
1	1	1	0	0	0
1	2	0	0	1	0
1	2	0	0	1	1
1	1	1	0	0	0
1	2	0	0	1	0
1	3	1	0	0	0
1	2	1	0	1	0
1	3	1	0	1	0
1	1	0	0	1	0
1	2	1	0	0	0
1	2	0	0	1	1
1	2	0	0	1	1
1	2	1	0	0	1
1	2	1	0	1	1
1	2	0	0	1	1
1	2	1	0	1	1
1	2	0	0	0	0
1	2	0	0	1	0
1	2	0	0	1	1
1	2	0	0	1	1
1	2	0	0	0	1
1	2	0	0	0	0
1	2	0	0	1	0
1	3	0	0	1	1
1	2	1	0	1	0
1	1	1	0	1	1
1	2	0	0	1	1
1	2	1	0	0	0
1	2	0	0	0	1
1	2	1	0	1	1
1	2	0	0	1	1
1	2	0	0	1	1
1	2	0	0	1	1
1	2	1	0	0	0
1	2	1	0	1	0
1	2	0	0	0	0
1	2	1	0	0	0
1	3	1	0	1	1
1	2	1	0	1	0
1	0	1	0	0	0
1	2	1	0	0	0
1	2	0	0	0	0
1	2	1	0	0	0
1	2	1	0	1	0
1	2	1	0	1	1
1	3	0	0	1	1
1	2	0	0	1	0
1	2	1	0	1	0
1	0	1	0	0	0
1	0	1	0	1	1
1	2	0	0	0	0
1	2	1	0	1	0
1	2	0	0	0	0
1	2	1	0	0	0
1	2	0	0	1	0
1	2	0	0	1	0
1	2	1	0	0	1
1	2	1	0	1	1
1	2	0	0	1	1
1	3	0	0	1	1
1	2	1	0	1	1
1	2	1	0	1	1
1	2	1	0	0	0
1	2	0	0	1	0
1	1	0	0	0	0
1	2	1	0	1	0
1	2	1	0	0	0
1	2	0	0	0	0
1	2	1	0	1	0
1	2	0	0	0	0
1	2	0	0	0	1
1	2	0	0	1	1
1	2	1	0	0	1
1	2	1	0	1	1
1	2	1	0	1	1
1	2	0	0	0	0
1	2	0	0	1	0
1	2	1	0	1	0
1	2	1	0	1	1
1	2	1	0	1	0
1	1	0	0	0	0
1	2	0	0	0	1
1	3	1	0	1	1
1	2	0	0	0	0
1	0	1	0	0	0
1	3	0	0	0	1
1	3	0	0	1	1
1	3	1	0	1	0
1	2	0	0	0	0
1	2	1	0	0	0
1	3	1	0	1	1
1	1	0	0	1	1
1	3	0	0	0	0
1	2	0	0	1	0
1	0	1	0	0	0
1	2	1	0	1	0
1	2	0	0	1	1
1	0	1	0	0	0
1	2	0	0	1	0
1	1	0	0	1	1
1	3	1	0	0	0
1	2	0	0	1	0
1	2	0	0	0	1
1	2	1	0	1	1
1	2	1	0	1	1
1	3	1	0	1	1
1	2	0	0	1	1
1	2	0	0	1	0
1	2	1	0	1	1
1	0	0	0	0	0
1	0	0	0	1	0
1	2	0	0	1	1
1	2	0	0	1	1
1	2	0	0	0	0
1	2	1	0	0	0
1	2	0	0	1	0
1	2	0	0	0	0
1	0	0	0	1	0
1	0	0	0	0	1
1	2	0	0	1	1
1	0	0	0	0	0
1	1	0	0	0	1
1	2	1	0	0	1
1	2	0	0	1	1
1	2	1	0	1	0
1	2	0	0	0	1
1	3	1	0	1	1
1	2	0	0	0	0
1	2	1	0	0	0
1	2	1	0	1	0
1	2	0	0	0	1
1	2	0	0	1	1
1	2	0	0	1	1
1	2	1	0	1	0
1	2	1	0	0	0
1	2	0	0	1	1
1	2	0	0	1	1
1	2	0	0	1	1
1	3	1	0	0	1
1	2	0	0	0	0
1	2	1	0	1	0
1	1	0	0	0	0
1	0	1	0	1	0
1	2	0	0	0	1
1	2	0	0	1	1
1	2	0	0	1	1
1	2	0	0	0	0
1	2	0	0	0	0
1	2	0	0	1	1
1	2	1	0	1	1
1	2	0	0	1	0
1	2	0	0	1	0
1	2	1	0	0	0
1	2	0	0	0	0
1	2	0	0	1	0
1	2	0	0	1	1
1	2	1	0	1	1
1	2	1	0	1	1
1	2	1	0	1	1
1	2	0	0	1	0
1	2	0	0	0	0
1	2	1	0	1	0
1	2	0	0	0	0
1	0	0	0	1	0
1	2	1	0	1	0
1	0	1	0	1	1
1	2	1	0	0	0
1	2	0	0	0	0
1	2	0	0	1	1
1	2	1	0	0	0
1	2	1	0	1	1
1	1	0	0	1	1
1	2	1	0	1	1
1	2	1	0	1	1
1	3	0	0	1	0
1	2	1	0	1	1
1	2	1	0	1	1
1	2	1	0	1	1
1	2	1	0	0	0
1	3	0	0	1	1
1	2	1	0	0	0
1	0	0	0	1	1
1	3	0	0	0	0
1	2	0	0	1	1
1	3	1	0	1	1
1	2	1	0	1	1
1	3	1	0	0	0
1	3	0	0	1	0
1	2	0	0	0	0
1	2	1	0	0	1
1	3	1	0	1	1
1	2	1	0	0	0
1	3	1	0	1	0
1	2	1	0	0	0
1	0	0	0	1	1
1	2	0	0	0	0
1	1	1	0	0	0
1	3	1	0	0	1
1	0	1	0	1	1
1	0	1	0	0	1
1	2	1	0	1	1
1	3	0	0	0	0
1	2	0	1	0	0
1	2	1	1	1	1
1	0	0	1	1	1
1	2	0	1	0	0
1	2	0	1	0	0
1	2	1	1	0	1
1	2	1	1	0	0
1	3	1	1	1	0
1	2	0	1	0	0
1	3	1	1	0	0
1	2	0	1	1	1
1	2	0	1	1	1
1	2	1	1	0	0
1	2	1	1	1	0
1	1	0	1	1	1
1	2	0	1	0	0
1	3	1	1	0	0
1	0	1	1	1	1
1	1	1	1	1	0
1	2	0	1	1	0
1	1	1	1	0	0
1	0	1	1	1	0
1	2	0	1	1	0
1	3	0	1	0	1
1	2	0	1	1	1
1	2	1	1	0	0
1	2	0	1	1	0
1	2	0	1	1	0
1	0	1	1	1	0
1	2	0	1	1	0
1	2	0	1	0	0
1	2	1	1	0	1
1	2	1	1	0	1
1	3	1	1	1	1
1	2	1	1	0	0
1	2	0	1	1	0
1	1	1	1	1	0
1	2	1	1	1	1
1	2	1	1	1	0
1	2	0	1	1	1
1	2	1	1	1	0
1	2	0	1	1	1
1	2	0	1	1	1
1	2	1	1	1	1
1	0	1	1	0	0
1	2	0	1	1	0
1	3	0	1	0	0
1	2	1	1	1	0
1	2	1	1	1	0
1	1	0	1	0	0
1	2	0	1	0	1
1	2	1	1	0	1
1	2	1	1	1	1
1	2	1	1	1	1
1	1	0	1	1	0
1	2	0	1	0	0
1	2	1	1	0	0
1	2	1	1	1	1
1	2	0	1	0	1
1	2	1	1	1	1
1	2	0	1	0	0
1	2	0	1	0	0
1	2	0	1	0	1
1	2	0	1	1	0
1	3	0	1	0	1
1	2	0	1	0	0
1	2	0	1	1	0
1	2	1	1	1	1
1	2	1	1	0	0
1	2	1	1	0	0
1	2	1	1	1	0
1	2	1	1	0	0
1	0	1	1	0	0
1	2	1	1	1	1
1	2	0	1	1	1
1	2	1	1	0	0
1	0	0	1	1	1
1	2	0	1	1	1
1	2	0	1	1	1
1	2	1	1	1	1
1	0	1	1	1	1
1	2	1	1	1	0
1	2	0	1	1	0
1	2	0	1	1	0
1	2	1	1	1	1
1	2	0	1	0	0
1	2	1	1	1	1
1	3	0	1	1	0
1	2	1	1	0	0
1	3	0	1	1	1
1	1	0	1	0	0
1	2	0	1	0	1
1	2	0	1	1	1
1	2	0	1	1	1
1	3	1	1	1	1
1	2	0	1	0	0
1	2	1	1	1	0
1	2	0	1	1	0
1	2	1	1	1	1
1	2	0	1	0	1
1	2	0	1	0	0
1	2	0	1	0	0
1	2	0	1	0	0
1	2	0	1	1	0
1	2	0	1	0	0
1	2	0	1	1	1
1	2	1	1	0	0
1	2	1	1	0	0
1	2	0	1	1	0
1	2	1	1	1	1
1	3	0	1	0	1
1	1	1	1	1	1
1	2	1	1	0	0
1	3	1	1	1	0
1	2	0	1	1	1
1	2	0	1	1	1
1	2	1	1	1	0
1	2	0	1	1	1
1	0	0	1	1	1
1	0	0	1	0	0
1	2	1	1	1	0
1	1	1	1	1	1
1	2	0	1	1	1
1	3	0	1	0	0
1	2	1	1	0	0
1	0	1	1	1	0
1	1	1	1	0	0
1	2	1	1	0	1
1	2	1	1	1	1
1	2	0	1	1	1
1	1	0	1	0	0
1	3	0	1	0	1
1	0	0	1	1	1
1	2	0	1	1	0
1	2	0	1	1	1
1	2	0	1	0	0
1	2	1	1	1	0
1	2	1	1	0	0
1	2	1	1	1	1
1	0	0	1	1	0
1	2	1	1	0	0
1	2	0	1	1	0
1	2	1	1	1	0
1	2	1	1	0	0
1	1	0	1	0	1
1	2	0	1	0	0
1	2	1	1	1	0
1	0	1	1	0	0
1	2	1	1	0	0
1	1	1	1	0	0
1	2	0	1	0	0
1	2	0	1	1	1
1	0	1	1	0	1
1	2	0	1	1	1
1	2	0	1	1	1
1	2	0	1	0	0
1	0	0	1	0	0
1	2	0	1	1	0
1	2	0	1	0	0
1	1	1	1	1	0
1	2	1	1	1	1
1	1	0	1	0	0
1	2	1	1	1	0
1	2	1	1	1	0
1	0	1	1	1	1
1	2	0	1	1	0
1	2	1	1	1	1
1	2	1	1	1	1
1	1	1	1	0	1
1	1	1	1	1	1
1	2	0	1	0	0
1	2	0	1	1	1
1	2	1	1	1	1
1	1	0	1	1	0
1	2	0	1	1	0
1	2	1	1	0	1
1	2	0	1	1	1
1	2	1	1	0	0
1	2	0	1	1	1
1	2	1	1	1	1
1	3	0	1	0	1
1	2	0	1	0	0
1	2	1	1	1	0
1	0	1	1	1	0
1	1	0	1	1	0
1	2	1	1	0	1
1	2	0	1	1	0
1	1	1	1	1	0
1	1	1	1	1	0
1	0	0	1	1	1
1	1	0	1	1	1
1	2	1	1	1	1
1	3	1	1	0	0
1	2	1	1	0	0
1	2	0	1	0	0
1	1	0	1	1	0
1	2	0	1	1	0
1	2	1	1	1	1
1	2	1	1	0	0
1	2	1	1	0	0
1	2	0	1	1	1
1	2	0	1	0	0
1	2	1	1	0	0
1	2	1	1	1	0
1	2	0	1	1	0
1	2	1	1	1	1
1	2	0	1	0	0
1	2	0	1	1	1
1	0	1	1	0	1
1	2	1	1	0	0
1	2	1	1	1	0
1	2	1	1	0	0
1	2	1	1	0	1
1	2	0	1	1	1
1	2	0	1	1	1
1	1	1	1	1	1
1	2	1	1	1	0
1	2	1	1	1	1
1	2	1	1	1	1
1	2	0	1	1	1
1	2	1	1	1	1
1	3	0	1	1	0
1	2	1	1	0	0
1	2	1	1	0	0
1	2	1	1	0	0
1	3	1	1	1	1
1	2	0	1	1	0
1	0	1	1	1	0
1	3	1	1	0	0
1	2	1	1	1	0
1	3	1	1	1	0
1	2	1	1	1	1
1	2	1	0	1	0
1	2	1	0	0	1
1	2	1	0	1	1
1	2	0	0	1	1
1	2	1	0	1	1
1	2	0	0	1	1
1	2	0	0	1	1
1	2	1	0	1	0
1	2	1	0	0	0
1	2	0	0	1	0
1	2	1	0	1	0
1	3	1	0	1	0
1	2	1	0	1	1
1	2	1	0	1	0
1	3	0	0	0	1
1	2	1	0	1	1
1	2	1	0	1	1
1	2	1	0	0	1
1	2	0	0	0	1
1	2	0	0	1	1
1	2	0	0	1	1
1	2	0	0	0	0
1	2	0	0	0	0
1	0	0	0	0	0
1	3	0	0	1	1
1	2	0	0	1	0
1	2	1	0	1	0
1	2	0	0	1	1
1	2	0	0	1	1
1	2	1	0	1	1
1	0	1	0	1	1
1	2	0	0	1	1
1	3	0	0	1	1
1	3	0	0	0	1
1	0	1	0	1	1
1	2	1	0	1	0
1	2	1	0	1	0
1	1	1	0	0	1
1	2	1	0	1	1
1	2	0	0	0	0
1	2	1	0	1	1
1	0	0	0	1	1
1	2	0	0	0	0
1	2	1	0	0	0
1	3	0	0	1	0
1	1	0	0	0	0
1	0	0	0	0	0
1	2	1	0	1	1
1	0	0	0	1	1
1	2	1	0	1	0
1	2	1	0	1	1
1	0	1	0	1	0
1	3	1	0	1	1
1	0	0	0	1	0
1	2	1	0	0	0
1	1	0	0	1	1
1	1	0	0	1	1
1	2	1	0	0	0
1	3	0	0	0	1
1	2	1	0	1	1
1	2	1	0	1	1
1	2	1	0	0	0
1	2	1	0	1	0
1	2	1	0	0	1
1	2	1	0	0	1
1	2	1	0	1	0
1	2	0	0	1	0
1	2	1	0	0	0
1	2	0	0	0	1
1	1	1	0	0	0
1	3	0	0	1	1
1	1	1	0	1	0
1	2	1	0	0	0
1	2	1	0	1	1
1	2	0	0	0	0
1	3	0	0	0	0
1	2	0	0	1	0
1	3	0	0	0	1
1	2	0	0	1	1
1	3	1	0	1	1
1	2	0	0	0	0
1	2	0	0	0	1
1	2	1	0	0	0
1	1	0	0	0	1
1	2	1	0	0	0
1	2	0	0	0	0
1	2	1	0	0	0
1	2	1	0	1	1
1	2	1	0	1	1
1	2	0	0	0	0
1	2	0	0	0	0
1	2	0	0	0	0
1	0	0	0	0	0
1	2	1	0	1	1
1	2	0	0	1	1
1	2	1	0	0	0
1	2	0	0	1	1
1	0	1	0	0	0
1	2	1	0	0	0
1	2	1	0	1	0
1	0	0	0	1	1
1	1	0	0	0	1
1	2	0	0	1	1
1	2	0	0	1	1
1	2	0	0	1	0
1	3	1	0	1	0
1	2	0	0	0	0
1	2	0	0	0	0
1	2	1	0	1	0
1	2	0	0	1	1
1	2	1	0	1	1
1	3	1	0	1	1
1	2	0	0	1	1
1	2	1	0	0	0
1	2	0	0	0	0
1	2	0	0	0	0
1	2	0	0	0	0
1	2	1	0	0	0
1	2	1	0	1	0
1	2	0	0	1	1
1	1	1	0	1	1
1	2	0	0	0	0
1	2	0	0	0	0
1	3	1	0	0	0
1	3	0	0	0	0
1	2	0	0	0	0
1	1	1	0	1	0
1	2	1	0	1	1
1	0	1	0	0	0
1	0	1	0	1	1
1	0	0	0	0	0
1	2	0	0	0	0
1	3	1	0	1	0
1	2	1	0	0	0
1	2	1	0	1	0
1	0	0	0	1	1
1	0	1	0	0	0
1	3	1	0	0	0
1	0	1	0	0	0
1	0	0	0	0	0
1	2	1	0	0	0
1	2	0	0	1	1
1	0	0	0	0	0
1	2	0	0	1	0
1	1	1	0	1	1
1	3	1	0	1	1
1	2	0	0	1	0
1	2	1	0	0	0
1	2	0	0	1	1
1	2	1	0	1	1
1	0	1	0	0	0
1	2	0	0	1	0
1	2	0	0	0	1
1	2	1	0	1	1
1	0	1	0	0	0
1	2	0	0	1	0
1	2	1	0	1	1
1	2	0	0	0	0
1	2	1	0	0	0
1	2	1	0	1	0
1	1	0	0	0	1
1	2	1	0	0	0
1	2	0	0	1	0
1	0	1	0	1	1
1	1	0	0	0	0
1	0	1	0	0	0
1	2	1	0	1	0
1	2	0	0	1	0
1	0	1	0	0	0
1	1	0	0	0	1
1	2	0	0	1	1
1	2	1	0	1	1
1	2	1	0	0	0
1	3	0	0	1	0
1	2	0	0	0	0
1	2	1	0	0	0
1	2	0	0	1	1
1	2	1	0	0	1
1	0	0	0	1	1
1	3	0	0	1	1
1	2	0	0	0	0
1	0	0	0	0	1
1	2	1	0	1	1
1	2	1	0	0	0
1	0	0	0	0	0
1	2	1	0	1	1
1	2	0	0	0	0
1	0	0	0	0	0
1	3	0	0	1	0
1	2	1	0	1	1
1	1	0	0	1	1
1	2	0	0	1	1
1	2	0	0	1	0
1	2	0	0	0	0
1	2	1	0	1	0
1	0	1	0	0	1
1	2	1	0	1	1
1	3	0	0	1	1
1	2	1	0	1	1
1	2	0	0	1	1
1	2	1	0	1	0
1	2	0	0	1	1
1	2	1	0	1	1
1	2	0	0	1	0
1	2	0	0	0	0
1	0	0	0	1	1
1	2	1	0	1	0
1	2	0	0	1	0
1	2	1	0	1	1
1	2	0	0	1	1
1	2	0	0	0	0
1	3	0	0	1	0
1	3	1	0	1	1
1	2	1	0	1	1
1	2	1	0	1	0
1	1	0	0	0	0
1	2	0	0	0	1
1	2	0	0	0	0
1	1	0	0	0	0
1	2	1	0	1	1
1	2	0	0	0	0
1	0	0	0	0	0
1	2	0	0	1	1
1	2	0	0	0	0
1	3	1	0	0	0
1	3	1	0	1	1
1	0	1	0	1	1
1	2	1	0	1	1
1	1	0	0	1	0
1	2	0	0	1	1
1	2	0	0	1	1
1	2	0	0	1	0
1	2	0	0	1	1
1	2	0	0	1	1
1	2	0	0	0	0
1	2	0	0	0	0
1	3	1	0	1	0
1	2	1	0	1	0
1	2	1	0	0	1
1	0	0	0	1	1
1	0	1	0	1	0
1	2	0	0	1	1
1	2	1	0	1	1
1	2	1	0	0	0
1	2	1	0	0	0
1	0	1	0	0	1
1	2	0	0	1	0
1	3	1	0	0	0
1	3	0	0	0	1
1	1	1	0	1	1
1	2	1	0	1	1
1	1	0	0	1	0
1	2	1	0	0	0
1	2	1	0	1	0
1	3	0	0	1	0
1	2	1	0	0	0
1	2	1	0	1	1
1	2	1	0	1	1
1	2	0	0	1	1
1	2	1	0	1	1
1	2	1	0	0	0
1	2	0	0	1	0
1	2	0	0	1	0
1	3	1	0	1	1
1	2	0	0	1	0
1	3	0	0	0	0
1	3	0	0	1	0
1	3	0	0	1	0
1	0	1	0	0	0
1	2	0	0	0	0
1	2	1	0	0	0
1	0	0	0	1	1
1	2	1	0	1	1
1	2	0	0	0	0
1	2	1	0	0	0
1	2	0	0	0	0
1	3	1	0	1	1
1	0	0	0	0	0
1	2	1	0	0	0
1	2	0	0	1	1
1	2	0	0	1	0
1	2	1	0	1	0
1	2	1	0	0	1
1	3	1	0	1	1
1	3	0	0	1	1
1	2	0	0	0	1
1	2	0	0	0	1
1	2	1	0	0	0
1	1	1	0	1	1
1	2	0	0	0	0
1	2	1	0	1	1
1	2	1	0	0	1
1	2	0	0	0	1
1	2	0	0	1	1
1	0	0	0	0	0
1	0	1	0	0	0
1	2	0	0	1	0
1	1	1	0	1	1
1	2	1	0	1	1
1	3	1	0	1	0
1	2	1	0	1	1
1	2	0	0	0	0
1	2	0	0	0	0
1	2	1	0	1	0
1	3	1	0	0	1
1	2	1	0	1	1
1	2	1	0	1	1
1	2	1	0	1	1
1	3	1	0	0	0
1	2	1	0	1	1
1	1	0	0	0	0
1	3	0	0	1	1
1	2	1	0	0	0
1	2	0	0	0	0
1	3	0	0	1	0
1	2	0	0	0	1
1	3	0	0	0	0
1	2	0	0	1	0
1	3	0	0	1	0
1	2	0	0	1	1
1	2	1	0	0	0
1	3	0	0	0	0
1	2	0	0	1	0
1	2	0	0	0	0
1	2	1	0	1	1
1	2	0	0	1	1
1	2	0	0	1	0
1	2	0	0	0	0
1	2	1	0	1	0
1	2	0	0	1	1
1	2	1	0	0	0
1	2	0	0	0	1
1	2	1	0	0	0
1	2	1	0	0	0
1	2	0	0	1	1
1	2	0	0	1	1
1	2	0	0	1	0
1	2	0	0	1	1
1	2	0	0	0	0
1	2	0	0	0	0
1	2	1	0	1	0
1	2	0	0	1	1
1	2	1	0	1	1
1	1	0	0	0	0
1	2	1	0	0	1
1	2	0	0	1	1
1	2	1	0	0	0
1	2	1	0	0	0
1	2	0	0	0	0
1	2	1	0	1	1
1	2	1	0	1	1
1	2	1	0	0	0
1	2	0	0	1	0
1	2	0	0	0	0
1	1	0	0	0	0
1	2	0	0	0	0
1	2	1	0	1	1
1	2	1	0	1	1
1	3	0	0	1	0
1	2	0	0	0	0
1	2	1	0	0	0
1	2	1	0	0	1
1	3	1	0	0	0
1	1	0	0	1	1
1	2	1	0	1	1
1	2	1	0	0	1
1	1	1	0	0	1
1	2	0	0	1	1
1	2	1	0	1	1
1	2	0	0	1	0
1	2	0	0	0	0
1	2	0	0	1	1
1	2	1	0	0	0
1	0	0	0	0	1
1	1	1	0	1	1
1	1	1	0	1	1
1	1	0	0	0	0
1	2	0	0	0	0
1	2	1	0	1	0
1	3	0	0	0	0
1	2	1	0	1	1
1	2	0	0	1	1
1	2	0	0	0	0
1	2	1	0	0	0
1	2	1	0	1	1
1	3	0	0	1	1
1	2	1	0	1	1
1	1	1	0	0	0
1	2	1	0	1	0
1	2	1	0	1	1
1	3	1	0	0	0
1	2	0	0	0	0
1	2	1	0	1	0
1	2	1	0	1	1
1	2	0	0	1	1
1	2	1	0	1	1
1	0	1	0	1	0
1	0	0	0	1	1
1	0	0	0	0	1
1	2	1	0	1	1
1	2	1	0	1	1
1	2	0	0	1	1
1	2	1	0	1	1
1	3	1	0	1	0
1	2	1	0	1	0
1	0	1	0	1	0
1	2	0	0	0	0
1	2	1	0	0	0
1	2	1	0	1	0
1	2	1	0	0	0
1	2	1	0	0	1
1	2	0	0	1	1
1	2	1	0	1	1
1	2	1	0	0	0
1	2	1	0	0	1
1	2	0	0	1	1
1	2	1	0	1	0
1	2	0	0	1	1
1	2	0	0	1	0
1	2	0	0	1	1
1	2	1	0	0	0
1	3	0	0	1	0
1	3	0	0	1	1
1	2	0	0	0	0
1	2	1	0	0	0
1	2	0	0	0	0
1	2	0	0	1	1
1	2	0	0	1	1
1	2	1	0	1	0
1	0	0	0	1	1
1	2	1	0	1	1
1	2	0	0	1	0
1	2	1	0	0	0
1	2	1	0	1	0
1	1	1	0	0	0
1	1	1	0	0	1
1	2	0	0	1	0
1	0	0	0	0	0
1	3	1	0	1	1
1	2	1	0	1	1
1	2	0	0	1	0
1	1	1	0	0	0
1	2	0	0	0	0
1	2	0	0	1	0
1	1	1	0	1	0
1	2	0	0	0	0
1	0	0	0	1	1
1	2	1	0	0	1
1	2	0	0	1	1
1	2	1	0	0	0
1	2	1	0	0	0
1	1	0	0	0	0
1	3	0	0	1	1
1	2	1	0	1	1
1	2	0	0	1	0
1	2	0	0	0	0
1	1	1	0	0	0
1	2	1	0	1	1
1	0	0	0	1	1
1	2	0	0	1	1
1	2	0	0	0	1
1	2	1	0	1	0
1	2	0	0	1	1
1	2	1	0	1	1
1	2	1	0	0	1
1	2	1	0	1	1
1	2	1	0	1	1
1	2	0	0	0	0
1	3	0	0	1	0
1	2	0	0	1	1
1	2	0	0	1	1
1	2	0	0	0	0
1	2	0	0	1	1
1	2	0	0	1	1
1	2	1	0	0	0
1	2	1	0	1	0
1	2	1	0	0	1
1	2	1	0	1	1
1	1	0	0	1	0
1	2	0	0	0	0
1	0	1	0	1	0
1	2	1	0	1	0
1	2	0	0	0	0
1	0	1	0	1	0
1	2	0	0	1	1
1	2	0	0	1	1
1	2	0	0	1	1
1	2	1	0	1	0
1	0	1	0	1	1
1	2	1	0	1	1
1	2	1	0	0	0
1	2	0	0	1	0
1	2	0	0	1	0
1	2	1	0	1	0
1	2	1	0	1	1
1	2	1	0	1	1
1	2	0	0	1	0
1	2	1	0	0	0
1	2	0	0	1	1
1	2	0	0	1	1
1	2	1	0	1	1
1	2	1	0	1	1
1	2	1	0	0	0
1	2	0	0	0	0
1	2	1	0	1	0
1	2	1	0	1	1
1	2	1	0	0	0
1	2	1	0	1	0
1	3	1	0	0	0
1	2	0	0	0	0
1	2	1	0	1	0
1	2	1	0	0	1
1	2	1	0	1	1
1	2	1	0	1	1
1	2	1	0	0	0
1	1	0	0	0	0
1	2	0	0	1	1
1	2	0	0	1	1
1	2	1	0	1	1
1	2	0	0	1	1
1	2	1	0	1	1
1	0	0	0	0	0
1	2	1	0	1	0
1	2	1	0	0	1
1	3	0	0	1	0
1	2	1	0	1	0
1	2	0	0	1	0
1	2	1	0	0	0
1	2	0	0	1	1
1	2	1	0	1	1
1	2	1	0	1	1
1	2	1	0	0	0
1	2	1	0	0	0
1	1	0	0	1	0
1	1	0	0	0	0
1	2	1	0	0	0
1	2	1	0	0	0
1	2	0	0	0	0
1	2	0	0	1	0
1	2	0	0	0	0
1	3	1	0	1	0
1	2	1	0	1	1
1	2	0	0	1	0
1	2	0	0	0	1
1	2	1	0	1	1
1	2	1	0	0	0
1	2	1	0	1	0
1	2	0	0	1	1
1	3	1	0	1	0
1	3	0	0	0	0
1	2	0	0	0	0
1	2	1	0	0	0
1	0	1	1	0	0
1	3	1	1	1	1
1	2	0	1	1	0
1	3	0	1	1	1
1	2	0	1	1	1
1	2	1	1	1	1
1	2	1	1	0	0
1	2	1	1	1	1
1	1	1	1	0	0
1	2	0	1	1	0
1	2	0	1	0	0
1	1	0	1	1	0
1	1	0	1	0	0
1	3	1	1	1	1
1	1	1	1	0	0
1	2	1	1	1	0
1	2	0	1	1	0
1	2	1	1	0	1
1	2	0	1	1	1
1	1	1	1	1	1
1	2	1	1	1	1
1	1	1	1	0	0
1	1	1	1	1	0
1	2	1	1	1	0
1	2	1	1	0	0
1	1	1	1	0	1
1	3	1	1	1	1
1	2	1	1	0	0
1	2	0	1	0	0
1	2	1	1	1	1
1	2	0	1	0	0
1	2	0	1	0	0
1	2	0	1	1	0
1	2	0	1	0	0
1	2	0	1	1	1
1	2	0	1	1	0
1	1	1	1	0	0
1	2	0	1	0	0
1	3	1	1	0	1
1	2	0	1	1	1
1	2	0	1	1	1
1	2	1	1	1	1
1	1	0	1	1	0
1	2	0	1	1	0
1	3	0	1	1	0
1	0	0	1	0	0
1	2	0	1	1	1
1	2	1	1	1	1
1	3	1	1	1	1
1	2	0	1	0	0
1	2	0	1	1	0
1	1	0	1	0	1
1	2	1	1	1	1
1	2	1	1	0	0
1	3	1	1	0	1
1	2	1	1	1	1
1	2	0	1	0	0
1	2	0	1	0	0
1	2	1	1	0	0
1	2	1	1	1	1
1	0	0	1	0	0
1	2	0	1	1	1
1	2	0	1	0	1
1	2	1	1	1	0
1	2	0	1	0	0
1	2	0	1	0	1
1	2	0	1	1	1
1	2	0	1	1	1
1	2	0	1	1	1
1	3	1	1	1	1
1	2	1	1	1	0
1	2	0	1	1	0
1	2	1	1	1	1
1	2	0	1	1	1
1	2	0	1	0	0
1	2	0	1	0	0
1	2	0	1	0	1
1	2	0	1	1	1
1	2	0	1	1	1
1	2	0	1	0	0
1	0	1	1	1	0
1	2	0	1	1	0
1	0	1	1	1	1
1	2	1	1	1	1
1	3	1	1	1	1
1	2	0	1	0	0
1	2	0	1	1	0
1	2	0	1	0	0
1	3	1	1	0	1
1	0	0	1	0	1
1	2	0	1	0	0
1	2	0	1	1	1
1	2	0	1	1	1
1	2	0	1	1	1
1	2	1	1	1	1
1	2	0	1	0	0
1	2	0	1	1	0
1	3	1	1	1	0
1	1	1	1	1	1
1	2	0	1	1	1
1	2	1	1	0	1
1	2	1	1	1	1
1	1	0	1	0	0
1	2	1	1	1	1
1	2	1	1	1	1
1	3	0	1	1	0
1	3	1	1	1	0
1	2	0	1	0	0
1	2	0	1	1	0
1	1	0	1	0	1
1	2	0	1	1	1
1	2	1	1	1	1
1	2	0	1	1	0
1	0	1	1	1	0
1	2	1	1	0	1
1	3	0	1	0	1
1	2	0	1	1	1
1	2	0	1	1	0
1	2	0	1	1	1
1	1	1	1	0	0
1	2	0	1	0	1
1	2	0	1	1	1
1	2	1	1	1	0
1	1	0	1	0	0
1	3	1	1	1	1
1	0	0	1	1	0
1	2	1	1	1	1
1	2	1	1	1	1
1	2	1	1	1	1
1	0	1	1	0	0
1	2	1	1	0	0
1	2	1	1	1	0
1	2	0	1	1	0
1	2	1	1	1	1
1	2	1	1	0	0
1	2	1	1	1	0
1	0	1	1	1	0
1	1	1	1	1	1
1	2	0	1	1	1
1	1	1	1	1	1
1	2	1	1	1	1
1	2	0	1	0	0
1	3	1	1	0	0
1	3	0	1	1	0
1	2	1	1	1	0
1	2	0	1	1	1
1	3	0	1	1	1
1	0	0	1	0	0
1	2	1	1	0	0
1	2	0	1	1	1
1	2	0	1	1	0
1	2	0	1	0	0
1	2	1	1	0	0
1	2	0	1	0	0
1	2	1	1	1	1
1	2	0	1	0	0
1	2	0	1	1	1
1	0	1	1	0	0
1	0	1	1	1	1
1	2	0	1	0	0
1	1	0	1	1	0
1	2	0	1	0	0
1	3	1	1	0	0
1	2	1	1	1	1
1	2	1	1	0	0
1	2	0	1	1	0
1	2	0	1	1	0
1	2	0	1	1	0
1	2	0	1	1	0
1	2	1	1	1	0
1	2	0	1	1	0
1	1	1	1	0	0
1	2	0	1	1	0
1	2	0	1	1	0
1	2	0	1	0	0
1	2	0	1	0	0
1	2	0	1	1	1
1	2	1	1	0	0
1	2	0	1	0	0
1	0	1	1	1	0
1	0	0	1	0	0
1	0	1	1	1	1
1	2	1	1	1	1
1	2	1	1	1	0
1	0	0	1	0	1
1	0	1	1	1	1
1	2	0	1	0	0
1	2	1	1	1	0
1	2	0	1	1	1
1	3	1	1	1	0
1	0	1	1	0	1
1	2	0	1	1	1
1	1	0	1	1	1
1	2	0	1	0	0
1	1	0	1	1	0
1	2	1	1	1	0
1	2	0	1	1	0
1	0	0	1	0	0
1	2	1	1	0	0
1	2	1	1	0	1
1	1	0	1	0	0
1	2	0	1	0	0
1	3	1	1	1	1
1	3	1	1	1	1
1	2	0	0	0	0
1	3	1	0	1	0
1	3	0	0	0	0
1	2	0	0	0	0
1	1	0	0	1	1
1	2	1	0	1	1
1	2	1	0	1	0
1	2	1	0	1	1
1	2	1	0	1	1
1	1	0	0	1	1
1	2	1	0	1	1
1	2	0	0	1	1
1	2	1	0	1	0
1	1	1	0	1	0
1	2	1	0	0	0
1	0	1	0	1	0
1	2	0	0	1	0
1	0	0	0	0	1
1	2	0	0	0	1
1	2	0	0	0	1
1	3	0	0	1	1
1	2	0	0	0	0
1	1	1	0	0	0
1	2	1	0	1	0
1	2	1	0	1	0
1	2	0	0	1	1
1	1	1	0	0	0
1	0	0	0	1	0
1	2	0	0	0	0
1	1	1	0	1	0
1	3	0	0	1	1
1	0	0	0	1	0
1	2	1	0	0	0
1	2	1	0	1	1
1	2	0	0	1	1
1	3	0	0	0	0
1	0	1	0	1	0
1	0	1	0	1	0
1	1	1	0	1	1
1	0	0	0	1	1
1	2	1	0	1	0
1	1	0	0	1	0
1	2	0	0	0	1
1	1	0	0	1	1
1	2	1	0	0	0
1	2	0	0	0	0
1	3	0	0	1	0
1	2	1	0	1	0
1	0	0	0	0	0
1	0	1	0	0	1
1	2	1	0	1	1
1	0	0	0	1	0
1	2	1	0	0	0
1	2	1	0	1	1
1	2	1	0	1	0
1	2	1	0	0	0
1	2	1	0	1	1
1	2	1	0	0	0
1	2	1	0	0	0
1	0	0	0	0	0
1	2	1	0	1	0
1	2	0	0	1	1
1	2	1	0	0	0
1	3	1	0	0	0
1	2	1	0	0	0
1	2	1	0	1	0
1	2	1	0	1	0
1	2	1	0	1	1
1	2	1	0	0	0
1	2	1	0	1	0
1	2	0	0	1	0
1	2	0	0	1	1
1	2	1	0	1	0
1	1	0	0	1	0
1	2	1	0	0	1
1	2	1	0	1	1
1	2	0	0	1	1
1	3	0	0	1	1
1	2	1	0	1	1
1	2	0	0	1	1
1	2	1	0	0	0
1	1	1	0	1	0
1	2	0	0	0	0
1	0	0	0	0	0
1	2	1	0	1	1
1	3	0	0	1	1
1	2	1	0	1	0
1	2	1	0	0	0
1	0	1	0	1	1
1	2	0	0	1	0
1	3	0	0	1	1
1	2	1	0	1	0
1	2	1	0	1	0
1	2	1	0	1	1
1	2	0	0	1	1
1	2	0	0	1	0
1	2	1	0	0	0
1	2	1	0	0	0
1	2	0	0	1	0
1	2	0	0	1	1
1	0	0	0	0	0
1	2	0	0	1	1
1	2	0	0	1	1
1	2	1	0	1	0
1	0	0	0	1	0
1	3	1	0	1	0
1	0	0	0	0	1
1	2	0	0	0	0
1	2	1	0	0	0
1	2	1	0	0	0
1	2	0	0	0	0
1	2	0	0	1	1
1	2	1	0	0	0
1	0	0	0	0	0
1	2	0	0	0	0
1	2	1	0	1	0
1	0	0	0	1	0
1	2	0	0	0	0
1	1	0	0	0	0
1	2	0	0	1	0
1	1	0	0	1	0
1	3	1	0	0	0
1	2	1	0	1	1
1	2	0	0	1	1
1	2	0	0	1	1
1	2	0	0	1	0
1	2	0	0	0	0
1	2	1	0	0	1
1	0	0	0	1	0
1	2	1	0	1	0
1	2	1	0	0	0
1	2	0	0	0	0
1	2	0	0	0	0
1	0	1	0	0	0
1	2	0	0	1	0
1	0	0	0	1	1
1	2	1	0	1	0
1	2	0	0	1	1
1	2	0	0	1	1
1	2	0	0	0	0
1	2	1	0	0	0
1	2	0	0	0	0
1	3	0	0	1	0
1	2	0	0	1	1
1	2	0	0	0	1
1	1	1	0	1	1
1	1	1	0	1	0
1	2	0	0	1	0
1	2	1	0	1	0
1	2	0	0	1	1
[truncated: 8,248 more rows]
